# Supplementary material for: Universal model of individual and population mobility on diverse spatial scales
Source: Nat Commun. 2017 Nov 21;8:1639. doi: 10.1038/s41467-017-01892-8 (PMC5696346; doi:10.1038/s41467-017-01892-8)
Supplement: Supplementary file 5 — Supplementary Data 2 [file 41467_2017_1892_MOESM5_ESM.txt]

Supplementary Data 2. Calculated individual mobility trajectories in mainland China using user check-in
records of social networks in China.

10	512	10
10	579
10	370	10	25	351	10	20	10	25	10
10	760
10	915
10	27	10
10	27	10	951
10	668
10	477
10	311	357	10	311	10	22	10	574	10	311	10
10	20	10	20
10	25	10
10	410	10
10	371
10	21
10	311
10	512
10	352	10	21	10	431	10	21	10	352	10	352	10	21	599	591	10	21	10	532	10	516	21	599	21	10	24	10	21	10	21	10	532	21	10	531	10	21	10	311	10	21	10	431	24	412	10	21	10	21	10
10	27
10	27	23
10	511
10	28	910	10	531	10	571	10
10	551	10
10	431
10	511	25	21	10	21	10	21	25	21	10	21	10	21	574
10	755
10	372
10	574
10	434	10
10	531	10
10	591
10	28
10	27	10
10	21	10	21	10	755	898
10	311	353	10
10	25	10
10	21	10
10	21	25
10	574	10	27	10	27	10
10	25	21	10	20	21	10
10	391	371	10	816	10	371	10	371	10
10	22	10	22	10	22	10	22	10	22	10
10	769
10	592
10	575
10	531
10	577
10	21	10	21	10	21	10	451	10	21	10
10	312	512	878
10	351	10	351	372
10	20
10	22	10	411	22
10	312	10	24	451	10	371	10	596	22	10
10	21	10
10	20	23	10
10	762
10	21	22
10	592
10	571	512	10	571
10	21
10	419
10	532
10	20	10
10	27	595	10	411	10	27	551
10	21
10	757
10	731	10	21	10
10	451
10	916	913	21	10	916	23	816
10	769
10	539
10	597	752	10
10	376	10	28
10	21	10	21	10	21	10	21	10	21
10	512	10	371
10	510	731	10	791	27
10	351	10	21
10	21	27
10	370	371
10	755	10	411
10	20	10
10	635	10	431	10	24	10	21	10	21	574
10	739	20
10	472	10
10	22	10	22	10	22	10	22	10	799	10	22	10	538
10	29	10	21	769
10	951	10	871	10	551	512	10
10	1853	755	10	533	10
10	592	10	592
10	1771
10	572	10	550
10	25	10
10	22	532
10	754	10	24	10	571	10
10	21
10	412	10
10	21
10	632
10	21
10	416	10	24	10
10	316
10	21	10
10	411	10
10	20	10
10	371
10	411
10	571
10	21	10
10	20
10	21	25	21	10	775	21	25	10
10	21	10	21	10	21	10	21
10	899	10	899	10
10	731	532	10	731	10	394	731	10
10	713	27	577	27	10	27	354
10	22
10	25	510
10	22	10	471
10	29
10	517	10
10	20	10
10	21
10	22
10	1833
10	517	10	731	10	371	10	519
10	312
10	29	10	769
10	557
10	531	10	931	10	531	10
10	21
10	899	759	10	22	10	22	10	22
10	25	21
10	24	10
10	574	10
10	378	516	561	527	518
10	774	20	755
10	513
10	21
10	318	10
10	411
10	512	10	512	10	512	10
10	731	10	512	475
10	722	10
10	571	10
10	731
10	769	10	538
10	356	10	25	21
10	21	10	755
10	472
10	371	10	316
10	411	10	398
10	21	10	21	10
10	735
10	20	10	752	20	10	532	10	532	10	21	20	10	20	577	20	10	532	10
10	571
10	21	10
10	790	10	755
10	20	756
10	20	10	20	10	631	10	20
10	574	10	532
10	411
10	27	10
10	28	10	29	10
10	21
10	21
10	813	28
10	710
10	21	357	10
10	592
10	471	10	24	10	471	10	732
10	519	10
10	891	10
10	21
10	513
10	512
10	754
10	756	10	553	571	21	10
10	917
10	310
10	22	10	22	10
10	23	10
10	577
10	851	731	10
10	914	10	513
10	662	10
10	24	10
10	20	10
10	21	571
10	21
10	21	10	21
10	25	10
10	752
10	412	10
10	755
10	512	21
10	559	10	29
10	21
10	21
10	21	10	21	10	29	10	769	591	21	20	21	10	20
10	21	731	757	21
10	411	22	10	25	512	22
10	25	10	25
10	434	21	769	21	10	752
10	757	10	877	871
10	515	513	10
10	512	769	10	371
10	746
10	631
10	536	633	518	536	10	531	635
10	312	10	21
10	25	21
10	552	10	23	21	10	20	21	10	23
10	412	10	535	10	734	10
10	837
10	22
10	592	10
10	22	21	10	451	10
10	20	10	20
10	760	10	25
10	731	27	731
10	28
10	351
10	21	10
10	752	10	352
10	378	10
10	510	10
10	371	10	371	10	371	531	10	371	10	371
10	22
10	20
10	791	10
10	579	10	532	10	579
10	22
10	20
10	571	10
10	731
10	574
10	21	10	592	591	592	21	573	21	10
10	571
10	546
10	571
10	29	10	471
10	28
10	20	1852	10	472	10	20	553	25	10
10	316
10	311
10	755	512	755	10	21	10	755
10	312	10
10	1852	21
10	471	10	471
10	21
10	28
10	21
10	771
10	29	10	29
10	351
10	769	10
10	592	10	20	10	20	10	592
10	888	10
10	513	10	575	10
10	512	10	512
10	27
10	311	10
10	757
10	635	10
10	510	512
10	22
10	710
10	24
10	571	10	27	10
10	757	10
10	577	10	312	10	25	10	451
10	531	10	22
10	469	10	951	10	27	510
10	21
10	579	10	377	10
10	417	10	371	20	753
10	531	10
10	27	791	27	10	27	10
10	534	10	351	10
10	20	10
10	411	10
10	551
10	371	10
10	21
10	512	21	10	21	10
10	25	10
10	771	10
10	533
10	769	21
10	21	379
10	21
10	27	21	10	25	21	10	25	21
10	510	10	745	731
10	579	10	512	517	10
10	791	551
10	752	10	27	724	10	27	10	752	10	759	27
10	22	10	22	10	335	10	752	10
10	575
10	512	10	825
10	571	10	571	512	571
10	451
10	371	10	21	10	21	10	21
10	633
10	22	10
10	21	10	731	798
10	531	10	531	10	533	531	10	29	10	20
10	352	10	20
10	546
10	998
10	21	10
10	750
10	1852	755
10	377	10
10	595	10	472	10
10	24	10
10	23	20	710	377
10	471	10
10	371	10
10	763
10	22
10	769	376
10	556	21
10	371
10	22	10	21	10	595	578	10	21
10	793	10	22	10
10	552	10	572
10	451	10
10	21
10	20	10	574	10	20	10	20	10	21	10	21
10	771
10	580
10	546	10
10	754	592	10
10	635	10	28	750	591
10	592	20
10	731	10	731	27	731
10	755	10	592
10	20
10	769	10	917	10	752	769	752
10	570	459	10	557	510	10	532	510	10	763	10	27	10	21	10	373	10	27	553	10
10	538
10	312
10	29	371
10	799	531
10	532	10	394	10
10	471	10
10	23	10	514	10	916
10	471	10	577	10
10	575	10	531	10	457	10	414	10
10	512	10
10	28	10
10	592
10	21	10
10	21	10	21
10	22	10	22	10
10	20
10	532	10
10	25	573
10	512	315	10	25	10
10	22	10
10	28	10	574	10	311	10
10	451
10	21	10	21	10
10	22
10	771	10
10	573	10
10	591
10	513
10	351
10	531
10	532
10	20
10	570	10
10	512
10	22	10
10	25
10	559
10	21	10	851	816	10
10	21
10	837	898	10	20
10	769	752
10	831
10	769
10	20	10
10	532	10
10	316
10	371	10	752	769
10	553
10	411	532
10	512	10	22
10	371	10	21	10	431
10	896	10	27	10	633	10	21
10	22	10
10	512	10	537	10
10	27
10	531	10	21
10	23
10	373
10	512	579
10	512	571	512	21
10	25	10	25	517
10	595	10	411	10	25	10	451
10	352	10	21	10	20	21	10	21	10
10	898	771	10	762
10	21	10	21
10	592
10	510
10	315	10	353	10
10	579	10
10	24
10	316	10	512	10	512	27	731	10	316
10	536	475	10	411	10	536
10	519
10	25
10	531	10
10	532
10	910
10	534	10	556	371	10	22	10	533	534
10	731	27	10	27
10	352	10	756	755	756	750	755	10
10	20	10	21	10
10	713
10	25	10	731	10
10	21
10	23
10	22	10	22
10	21
10	577	752
10	25	10
10	25	10	27	25	10	21	719	710
10	20	10	20	10	20	10
10	411	10	571	512	10	411
10	351	10
10	431	10	769	10
10	27
10	22	793
10	711	21
10	21	10	21	10	25
10	370
10	20	10
10	22	10	22	21
10	751
10	512	10	24	10
10	21	10
10	23
10	515	25	10	25	10	25	10	25	10
10	27	10
10	27
10	22
10	512
10	1852
10	371	21	10	21	10	371	772
10	22
10	24	10
10	771
10	21	10
10	597
10	598	754	10
10	21	10
10	316	10
10	571	10
10	512	10
10	379
10	21	10
10	25	10	25
10	523
10	871	852	10	451
10	29	10
10	371
10	21	10
10	310	371	10
10	22	10	25
10	431	10
10	751	10
10	21
10	21
10	532	10	512	10	429	10	372	10	532	10	532	317	10	512	10	512	21	512
10	21
10	21
10	335	10	532
10	631
10	29	717
10	551	10	551
10	872
10	571
10	663	10
10	574	10	633
10	25	10
10	24	411
10	531
10	931	10	551	10	931	10	22	10	21	10	22	10	21	10	22	10	571	21	10	513	10	21	10	21
10	523	10
10	1852
10	754	768	592	754
10	21	10
10	817
10	755	10	991	931
10	769
10	755
10	24	10
10	971
10	571
10	22
10	20	10
10	512
10	311	10
10	592
10	21	10
10	27
10	891
10	531	10
10	312	10
10	571	10	512
10	316	10
10	22	10	22	10
10	27	10	513	10	27	790	731	27	21	10	27	10	27	790	21
10	899	898
10	21	515
10	28	10	21	10	559	10	21	10	23
10	816	10
10	575	571
10	755	10
10	591
10	755
10	28	10	411	10	21	10	411	10	28	10
10	25	10
10	431
10	411
10	760	20
10	24	10	335
10	755	731	27	731	755	10	755	756	20	756	755
10	538	531	538	21	10
10	371
10	29
10	20	851	10	20	10	316
10	571	10	571
10	29
10	554	514
10	23
10	516	372	531
10	22	10
10	550
10	25	10
10	951	10	591
10	311	10
10	516	10	743
10	477	10
10	25
10	575	10	763
10	553	10
10	595	10
10	571	10	571
10	1852	10	27	370
10	20	10	538	755	10	766
10	20	10	22	10
10	571
10	511	10
10	536	10
10	531
10	311	10	311	10	517	10	311	10
10	20
10	21	10
10	28	10
10	531
10	312	10
10	21
10	22	10	937	22	10	22	10	21
10	792	731	10	29	10
10	22
10	352	10	830	752	20	10	532
10	752	21	10
10	23
10	350
10	28
10	769	512	21
10	20
10	668
10	535	10	352	10
10	519	10	451	10
10	571	512
10	21	10	21	10	21
10	21
10	393	10	25	519	10	25	10	591	21	10	21	10
10	755	571	10	27	10
10	21	10
10	21	10	21
10	917	10	532	10	991	10
10	451
10	571	710	22
10	351	512	10	512
10	20
10	571
10	663	757
10	771	10
10	1852	10	371	10	371	10	29	10	371	10	21	10	21
10	417
10	750	10	24
10	872	10
10	431	10	551
10	768	10	571	10	21
10	22
10	411	10	25	10	21
10	24	22	10
10	22	10	22	10
10	743	10
10	577	10
10	471	10	20	10	20	10	551	510
10	21
10	411	10
10	769	10	757	10	759	769
10	21	20	21	790	733
10	21	10	21
10	21	10
10	431	10	951
10	533	10	510
10	312	311	10	451
10	28	23	825
10	21	10
10	757	10	351	10
10	792	10
10	510
10	29	10
10	591	10	471	10	532	517	22	10	931	10	25	10	21	10	532	10	22
10	310
10	23	29
10	315	10	29
10	27	791	27	10	27	25	551	25
10	571
10	752	10	22	10
10	519	10	512	10	511	10
10	24	10	27
10	21	373
10	22
10	431
10	516	10
10	371	10	371	10
10	22	10
10	562	10
10	580
10	416
10	791	10
10	27
10	21	798
10	715	10	371	10	27	10	21	894	891	10
10	351	10
10	21
10	531
10	21	10	21	10
10	532	10	24
10	593	595	10	21	10	21	10	21
10	25	10
10	791	10	22	10	27
10	512	10
10	25	10	872	757	10	577	28	817
10	532	22
10	791
10	23
10	21	10	21
10	592	20	592	10	21	759
10	28
10	378
10	571	21	10
10	27	731	25	10	731
10	24
10	29	10	21	10	21
10	27	571
10	451	10	351	25
10	379	10
10	760
10	22	10	351
10	510	10	28	10	21
10	314	10
10	311
10	24
10	20	592	20	10	20	763
10	22	10
10	769	10
10	21	1852
10	551
10	577	592	10	20
10	24	10	451	10	20	10	24	10
10	21
10	599	10	531	10	563
10	431	10	531	10	28	29	551
10	571	10	22	10
10	311
10	21	10	21	25	10
10	532
10	595	10	23	10	23	28	23	10
10	752	10	22	10	22	10	22	10	25	10	22	732	27	771	10	752	10	22
10	471	10	25
10	571	10	28
10	27
10	536	543	10	29	816	10
10	20	10	510	21	20
10	22	10	899
10	379	10	773
10	771	10	716	710	597	20	10	20	10
10	371
10	24
10	25	10	25	10	391	10	25	10	571	357
10	531	592	10	419
10	412
10	512
10	25	10
10	355	10
10	551
10	312	10	29	10
10	432	434	10	471	10	311	10
10	411	10	20	10
10	631	10	373	10	871	771	10	22	10
10	21
10	871
10	316
10	512	10
10	757	10	316	10	731	750	551	10	22	10
10	575	512
10	519
10	592
10	379
10	731	10	633	10	28	10	633	10	21	10	912	10
10	769
10	22	10
10	731	10	731	791
10	755
10	311	10
10	21	10	21	10
10	472	10
10	755	769
10	28
10	20
10	517	552
10	20	10
10	551	10	535
10	631
10	532
10	451	10
10	22
10	773	757	10	21
10	951
10	571
10	21	25	510	10	21
10	312	10
10	577
10	731	10	21	10
10	371	21	10	21
10	374
10	754	10	21
10	22	315
10	27	10	512	10	27	10
10	21
10	451	459
10	773	830	10	510	10	23	10	27
10	668
10	21
10	27	10	27	10	357
10	371	857	835
10	760	10	24
10	27	10
10	29	10	29	10	760
10	551
10	451	10	20
10	25
10	21	10	21
10	20	1852	10	22
10	312	27
10	20
10	1772	21
10	22
10	23
10	577	579
10	592	20	10	20
10	551	10
10	512	10	29
10	379	10	577	10
10	431	10
10	1853	10
10	512
10	29	10
10	532
10	518	10	660	10	591
10	20	576	10	22
10	598
10	22
10	513	21	10	21
10	27	10
10	25	10	551	10	316	10	451	10	512	25	551	25	744	595	10
10	512
10	27
10	550	10
10	532
10	20	10	29	10	20	10	29	755	20	10	316	10	20	24	10	745
10	753	663	511
10	531	10
10	25
10	757	20	10	757	20
10	22	21	20	531	10	21	22	10	22	10	21	591	20
10	21	10	29	375	10	21	10	22	10
10	532
10	512	10	565	553	10	21	512	10	22	10	22	10	21	10	512	21	10	22	10	512	21	10	553	512	21	851	21
10	411
10	411	10	411
10	20	10	25	10	25	10	21	10	531	10	20	21	10	20	10
10	22	315	27	571	27	10	774	10
10	21	10
10	573	10	21	25	10
10	432
10	899	757	20	10	24	10	516	10	24
10	532	10
10	991
10	513	10	733	20
10	22	10
10	733	732	733
10	29
10	27	10
10	451	414	10
10	535	10
10	577
10	21	10	21
10	20	10	29	20	10	20	314	10	20	10	20
10	416	573	10	551	27	10	773
10	27	757
10	718	10	27
10	574	10	532
10	755
10	29	10
10	750	10	319	10	319	531	10	21	10
10	758	759	595	752	10
10	734	735	10
10	21	10	21
10	532	10
10	371	335	10	451
10	22	10	22	10	22	10	22	10
10	21
10	512	731	10
10	20	10
10	531	10
10	512	510
10	416	10
10	27	10	391
10	871	10	514	591
10	21	10	911
10	551
10	22	1832
10	21	411
10	531	10
10	512	10
10	351	10
10	536	10
10	838	10	531
10	20	10
10	573
10	571	10
10	317
10	510	519	510	10	818	10
10	21	10
10	25
10	471	10	1852	10
10	755
10	752	10
10	631	10
10	591	10	21	10	22	21	10	21	10	20
10	592	10
10	21
10	21	10	21	10	21	10	371	25	10	21	10	21	10	21	371	25	10	21	10	21	10	21	532	10	371	379
10	891
10	27
10	571	10	22	10	561	10	533	10	22	10	412	10	571	10	571	10	28	10	27	538	10	421	10	755	10	533	10	571	731	27	571	21	10	416	10	22	571	10
10	574	10	719	377	21
10	871	23
10	574	21	10	21	891	10	574
10	523	10	592	10
10	755
10	755	1853
10	752	10	21	10	21
10	564
10	523	10	592
10	21	10
10	516	27	25	10	514
10	371	10	28	371	10	519
10	531	10	22	10	310	531	22	10	531	10	531	10	532	10	531	311	778	757	10
10	755	10
10	21
10	571	10
10	531	10	531	10	851
10	27	791
10	514	10
10	21
10	550	10	591	10
10	537	10	561	10
10	28	736	10	20	10	632	21	10
10	753	10
10	762	757	756	10	757	762	10	512	717	757	10	351	10	512	25
10	29	10
10	517	25	10	519
10	763
10	22	10	22	10	29	10	21	10	22	10	29	10	838	10	21	523	10
10	431
10	21	10
10	22	10	22	10	22	10	632	10	25	755	21	10	22
10	574	10	758
10	471
10	25	27	10	25	471	25	27
10	515	10	510	10
10	516	10	28	10	28
10	668	10	25	717	710
10	516
10	21
10	512	10
10	432
10	21
10	22
10	760	10	755	10	20	577	571	755	10	21	10	559
10	512	10	25	512	510	10
10	29
10	21
10	532
10	750	10	574	10	25	10	768	10	25	431	10
10	379	10
10	25
10	760
10	29	10
10	27	510	21	512	27	10	21	10	27	10	755	510
10	532	512	790
10	21
10	27	10	27	10	27	10
10	732
10	28	10	20
10	760
10	20	10	20	10	20	10	579	21	10	20
10	591
10	571
10	27	10	27	10	434	10	311	10	571	25	10	27	573	10	25	565
10	571	10	571	577	571	10	571	10	571	10
10	411
10	771	10
10	351	10
10	21	10	21	10	22
10	731
10	851	10	21	512	21	10	537	10	21	10	21	10
10	27	10	546	10
10	833	23	10
10	571	579
10	591
10	510	10	756	10	510	21
10	471
10	763	10
10	21	10
10	757
10	22	10
10	371	10	22	10	21	10
10	21
10	538	10
10	739	717
10	411
10	25	10
10	25	21
10	412	10
10	25	791	25
10	21	10	21
10	531
10	510	10	533	10
10	21
10	21	10	316	10
10	351	10	591	10
10	539
10	574	10
10	22
10	411
10	314
10	28	10
10	22
10	771	10	25	10	530	10	22
10	21
10	21	10	516	10	769	10	21	571	21	10	516	21	10	21	10	21	769	10	731	736	20	769
10	21	10
10	21
10	23
10	512	10	351	10	25	512
10	598	10
10	379	10
10	790	753	595	10	21	10
10	577
10	371
10	21
10	21	10	21	10
10	519	10	335
10	574	10
10	29	10	29	10
10	2935
10	27
10	311	10	595
10	22
10	27
10	755	754
10	20	10	20	21	20	10	21	10	21	10	543	10	20	10	535
10	754	592	10	512
10	758
10	718	10
10	571
10	451
10	20	10	354	10
10	431	10
10	471	10	471	10
10	22	10
10	757
10	21
10	27	10	512	10	310
10	755	1852	755	760	755	10	515	10	451	10	760	25	10	25	571	513	755	1852	755	10	22
10	731	10	812	10
10	21
10	743	773
10	760	10
10	21	10	21	10	21	10
10	22
10	519	21	10	21	10
10	592
10	411	755
10	27	10	631	10
10	571	10
10	20
10	27	10
10	379
10	523	10
10	25
10	24
10	417
10	25	10
10	20
10	21	10	576	592	10	21	10
10	27	10	899	10	27	10	27	731	10	27	731	10	551	10	25	27	797	20
10	512
10	411
10	25	10	25	10	23	10	25	10	29
10	25
10	23
10	21
10	573	10	575	10	769	10	371	10	573	10
10	510	10	593	591
10	762	1852
10	25
10	510	10
10	22
10	28	816	28	755	10	532
10	25	10	512	10	512
10	597	10	22
10	21
10	760	10	760	10	20	754	10	20	10	20	10	23	10
10	20	10
10	911	10	551	10	772	773
10	310	10	898	10	21	10	21	757
10	532
10	757	10
10	571
10	23	10	512	10
10	592	429	10	28	10	22
10	551
10	29	10	539
10	931	29	710	10	21	10	21	10	27	10	513	21	10	29	10	21	10	431	10	21	10	21	10	731	21	10	21
10	29	10	710
10	29	837	10	575	10
10	349	10
10	451	10	595	592
10	539	10
10	27	371
10	21	577	10	354
10	416	10	20	10
10	24	412	411
10	878	10	415	10	755	10	668	10	20	755	20
10	532	10
10	411
10	20	759	20
10	21	10
10	21	10	21	577	10
10	20
10	757
10	28
10	535
10	510
10	21	571	10	21	571	512	21	10	21	10	21	10
10	29	10	519	510
10	532
10	580	10
10	20
10	512	10	25	512	10	22	10	991	10	25	512	10
10	29	10	29	10	431	10	773	758	10	23	28	10
10	25	10	28	818	28
10	21
10	21	10	25	10
10	559	10	22
10	768
10	21
10	21
10	21	10	750
10	731
10	746	10	755	20	10	516	10	755
10	755	10
10	539
10	592	574
10	20	10	769	20	510	10	631	10	20
10	571
10	29	10	660	10
10	631	10	25	10	25	10
10	763	20	756
10	751	10
10	755	10	733	27	732	27
10	25
10	21	10
10	21
10	310	10	351	10
10	24	10
10	371
10	21	10	21
10	21	25
10	716
10	755
10	20	10
10	551	10
10	571	10
10	592	752	21
10	551	28
10	27
10	592	10	512	10	311	10	512	592	790	10
10	351
10	592
10	21	25
10	29
10	25	10
10	816
10	596	10
10	411	10	731	10	21	10	21	10	472	10	411	898	21
10	531	10
10	374	10	335
10	518	592	27	10	512	27
10	571	21	10	21	10	571	10	550	21	571	10	21	10	21
10	532	21	10	28	10	21	10	519	512
10	335
10	21	10
10	769	371	10	931	910
10	377	10	25	571
10	510	10	25	10	27	25	10
10	411	412
10	27	10
10	532	10	750	10
10	736	10	373
10	21	10
10	516	10
10	21	10	21	10	353	10	21	10
10	533	10	791	10	552
10	21	10	21	10
10	319	551	10	311	10	411	10	592	10	411	10	531	10	21	10
10	29
10	757	750
10	371
10	22	10	513	10	452	352	10	634	10	22	10	513	10	22	10
10	24
10	432
10	378
10	29	10
10	577
10	24
10	28
10	21	25
10	769	755	10
10	21	10	25	730
10	663	10	22	10	22	10	750	10	22	10	22	10	22	10	316	10	22	10	21	10	816	10	516
10	27	10	29	310
10	411
10	24	10
10	735	760	10
10	562	757	10
10	335
10	24	10	21	769	10	551	10	431	10	21
10	28
10	762	574
10	20
10	535
10	731
10	573	10
10	755	10	21	510	10
10	411	10	21	411
10	766	757
10	22	10	22	10	22	10
10	29	10	724	29	10	29	10	931	28	10
10	21
10	594	10	732	10	760	10
10	371	10
10	21
10	27	10	791	27
10	755	10	21	10	21	10
10	22	10
10	412	10
10	710
10	535
10	514	10
10	21	551	595	10
10	532
10	479	10	768	755	752	10	411	10
10	20
10	25	21	10
10	29	551
10	510	21	10	21	10
10	359
10	21
10	25
10	20
10	23	757
10	22
10	571
10	571	510	10	21	571	10	571	10	571	10	21
10	574	10
10	570	731
10	577	25
10	394
10	22	10	22
10	732
10	757	574	10	755
10	22
10	22	10
10	532	21	10	21	532
10	779
10	351	10
10	371
10	22	10	792
10	371	10	20
10	533
10	750	10
10	391	10
10	20	10	20	21	10	571
10	592
10	752	10
10	513	10
10	411	10
10	29
10	27
10	531	10	21
10	21	10	21	10	27	571
10	559	10	538	10	888	10
10	352	474	10	371	10	579	10
10	756
10	29	10	25	10
10	21
10	571
10	25	533	10
10	755	10	758	757	27	755	532	10	27	755	757	20	757	10	24
10	531	10	531	10
10	316
10	538	10	755	10
10	891	10
10	21	10	21
10	943	10	373	10
10	311	10	21
10	25	591	25	10	591	10	25	591	592	10	391	10	472	10	532	10	25	512	10	28	10	374	25	23	10	519	28	10	28	21
10	27
10	731
10	27	21
10	22
10	512	10	536	10	551	512	10	760
10	27	592	10
10	551	10	22	10	22
10	22	21
10	755
10	23	10	592	10	20	10	24
10	518
10	571	592
10	916
10	451
10	371	10
10	21
10	27	10	571	579	571	10	871	10
10	751
10	512
10	22	10	372	10	531	10	22	10	22	10	20	757	10	577	571	10
10	21	10	21
10	24
10	24	311	10	313
10	21
10	531
10	21
10	25	10	22	10	22	10
10	22	10
10	591	10	28
10	370	411	10
10	510	10	354	10	514	10	510
10	899	10	536
10	25
10	25	10	791	25
10	790	796	790	796
10	532	22	10	22	10	22	10
10	311
10	24	10	24	10	20	10	571	21	20	10	571	21	10	21	731	20
10	574	10	21	10	21	10	769	351	10	371	10	21	574	10	21	10	21	10	21
10	22
10	756	1852
10	431	10	533	532	10	510	519	510	10	571	10	731	10	571	10	21	538	10	21
10	371	10
10	21
10	25
10	851	10	22
10	20	591
10	762	10
10	531	10	719
10	21
10	573
10	371	10
10	373	10
10	21
10	28
10	595	10
10	357	355
10	431	10
10	531	10	25	10
10	758	757	10	27	751
10	319	10	22	10
10	731	10
10	351	10
10	891
10	532	10	22	25	10	22	10
10	29
10	512
10	535
10	577
10	573	10	758	755
10	21	10	21	10	21
10	750	757	1852
10	571	10
10	25
10	510	10
10	21
10	517
10	931	10	431
10	315
10	1853	10	21
10	357
10	21	10
10	371	10
10	371	10	21
10	29	10
10	758	756	10	592
10	411
10	755
10	311	351	10	431	10	21
10	21
10	29	10
10	351
10	579	577	27	10	773	10
10	573	21	10	21
10	571	10
10	760	10	21
10	769	10	22	10	22	358	22	10	21	10	21	10	22	335	10
10	531	10
10	755	10
10	20	10	20
10	592	752	391
10	531
10	757	10
10	20
10	532	10
10	22	10	22	10	730	27	551	10	22	10	22	10	22
10	24	10	24
10	378	10	371
10	25	10
10	412
10	519	10	713	10	21	10	668	21	10	21	10	21	10	21	571
10	371	10
10	28
10	22	10	22
10	459	451
10	516	10	598
10	412
10	591	571	10
10	511
10	471	10
10	20
10	29	10
10	20
10	576	571
10	28
10	23
10	574
10	22	10	833	20	10	1852	10	21	10	22	10	21
10	21	571	10	21	10	571	573	571
10	349	10	431	10
10	595	10	23	798	10
10	760	10	532	10
10	21	571	21
10	27	10	910	10	27	10	27
10	315	10	315	10
10	517
10	476	10
10	315
10	756
10	20	755
10	516	10	23	21	10	871	23
10	27	10	27	10
10	21
10	431	10	22	10	431	10	22	10	21	10	21	22	10	21	10	22	10
10	571	10	571	10
10	592	21
10	25	10
10	531	10	28	1852	357	531
10	20	10
10	536	10	536
10	416	10
10	571	10	571	21
10	574	871	855	851	10	22	10	335	10	20	10	750	754
10	537	10	731	10	731	10	25
10	27	10	22	10	22	10
10	757
10	21
10	411
10	756
10	20	10	20	755	20	10	20	10
10	20
10	20	10	591	20
10	571	744	737
10	769	10	20
10	316	10	668	20
10	22	10
10	22	10	22	10
10	451	10	371	10	371	10	371	10	371	10	411	10
10	758
10	335	10	773	10
10	790	10
10	516
10	512
10	24	10	511	10	24	10	559	373	10	23
10	571	21	571	762
10	794	790
10	571	10
10	21
10	22
10	374
10	910	10	22	10
10	451
10	668	759
10	22	10	523
10	416	10	551
10	22
10	830	831	830	23	10	592	755	797	10
10	27	10
10	536	10	28	10	28	10
10	21
10	757	755
10	798	572
10	411	532
10	371	10
10	22	10
10	899
10	1852
10	755	10	574	575	10	755	10	755	10	755
10	27
10	22
10	813
10	571
10	510	10
10	410	10	760	757	731	791	571
10	777
10	510	10
10	769	750
10	915	10
10	24	10
10	335	10	29	10	311
10	769	851
10	20
10	734
10	532	571	20	10	532	10	532	10	20	10	532	10	871	27	10	27	10	532
10	571	10
10	310	10	792
10	915	10	591	25	10	553	10	591	10
10	22
10	750
10	571	10	20
10	1852
10	411	10
10	25
10	22	10	22	10	21	10	21	10	22	10	22	10	29
10	20
10	21	10	757
10	23
10	592	10
10	531	10	29	477	29	10	21	10	531	10	531	10	511	10	21
10	315	10	731
10	373	10	913
10	431
10	771
10	22	10	22	10
10	418	10	27
10	512	10
10	21	10	21	10	21	23
10	534	10
10	731	21
10	553	551
10	354	10
10	750	571	10	551
10	21	10
10	311	758	571	20	10	311	319	10	311	10
10	20	758
10	25	755	660
10	316
10	391
10	378
10	311
10	512
10	27	29
10	758
10	22
10	25
10	510	21	20	10	20	510	10	21	510	10
10	27
10	371	10	27
10	20	10
10	755	10	22	10	20	755	10	20	755	28
10	21	10	21	10	21
10	769	791	891	532	531
10	791	10	411	10	411	10	411
10	754
10	870	10
10	536	10
10	25
10	511	377	531	10	762	752	833	10	531
10	574
10	29
10	411
10	21	10	21	10	21
10	28	10	571	10	411
10	21
10	21
10	537	10
10	25
10	350	10
10	760
10	28	533
10	451
10	21
10	316
10	535	10
10	24
10	523
10	351	10
10	731
10	417
10	23	10	23	751
10	21	10	21
10	571	10
10	21
10	427	10
10	516
10	22	10
10	21
10	25	10	22	25	577	10	25
10	951
10	29	10	512
10	734
10	510
10	28	10	28	771
10	21	10	532
10	311	10	311
10	751	754
10	551	514	10	27	10
10	631	10
10	539	10	527
10	557
10	27
10	24	10	24	512	10	24
10	668	29	10	431	10	773	10	29	10	29
10	21
10	20
10	757	10
10	315	10	539	10	28
10	573	22	10	757	552	10
10	24	10	24	431
10	27
10	371	10
10	477	10	1558	394	10	21	10	459	10	21	10
10	591
10	754	10	772
10	515
10	516	25	10
10	913
10	573	10
10	22	10
10	24
10	592
10	21	10
10	22
10	754
10	769
10	712
10	769	20
10	851	10	21	10	21	10	21	471
10	553	21
10	417	10	755
10	335	10	752
10	431	10	23
10	532
10	563
10	557
10	25	10
10	431	10	20	10	20
10	20	10	452	10	20	10	24	411	24
10	523	10	27
10	20	10	512
10	1558	773	10	514	592	10	29	10
10	991
10	553	10	391	10	21	10	21	415
10	1852	10	514
10	871
10	662	10	411
10	771	10	771	10	551
10	512	510
10	1558	556	573	668	10	27	577
10	592
10	574
10	532
10	551
10	551
10	20
10	314	10
10	431
10	22	10	21
10	22
10	592
10	29	10	21
10	531
10	512	10	755	28
10	411
10	763	769
10	27	10	1558	27
10	371	10	20
10	571	10
10	769
10	571	574
10	899	10	769	10
10	25	10	25
10	1853	10	535	10	312
10	431
10	23	28	23
10	769	10
10	755
10	851	10
10	551	591	10	551
10	20
10	713	23	10
10	22	10
10	510	10	311	10	27	10
10	835
10	760
10	22
10	816
10	21	10	571
10	754	20	10	532	514	21	20
10	375	752
10	512
10	21
10	25	10	29	25
10	536
10	23	851
10	752	571
10	773	10	27
10	873	871
10	27	734	10	27	10	27	10	532	10
10	523
10	913	10	21	756	21	25	21	10	21	10	21	10	21	20	21
10	21	10
10	757
10	21
10	757
10	21	10	21	10	21	517	21	10	21	795	10	21	10	21
10	571	10
10	716	710	10	776	1771	10	572	10	592	10
10	532
10	731	791	731	791	10	25
10	412	10	21	10	21	10	533	10	21	10
10	411
10	22	10
10	29	28
10	532	10	575	10
10	757	595	757	763	10	760	771
10	757
10	532	10	532
10	379	10	514	10
10	591	10
10	474
10	316
10	371	551	10
10	513
10	537	10	510
10	574	21
10	22	10	760	769
10	743	10	546	10
10	20	10
10	29	10	22	10	851	755
10	22
10	29	10
10	763	10	763	10	351	10	851
10	21	10	21	10	21	10	21	797	20	10	510	10	29	10
10	755	592
10	21	10
10	818	10	29
10	28	23	28
10	531	10	516	10
10	317	10	24
10	20	25	20	10	512	21	574	10	21	25
10	519	10	532	10	519	532
10	535
10	533	10	769	592	751
10	25	10
10	898
10	21
10	411	10
10	21
10	753	755
10	760	10
10	22	10	22	10	22	10	22
10	24
10	532
10	318	10	1853	10
10	519	10
10	797
10	766	10	22	10
10	852	10	532	10
10	551
10	22	10
10	351	10	351	10	27
10	418
10	514
10	371	10
10	20	10
10	755	769	755	769	10	755	10	769
10	27
10	833	28	10	351	910	10	571	512
10	660	10	22	10	22	10	22	10	22	10
10	21	10	21
10	28	10	575	1852
10	22
10	734	591
10	532
10	319	10
10	752	10	371	10	29	910	29	371	29	371	763	10	917	29	10	532	631	10	25	10	910	29	10	371	10	25	10	25	315	10	371
10	531	10	316	10	29
10	791	10
10	23
10	512	21	10	21
10	315	10	512	10
10	663	311
10	21
10	372	10	769	20	10	20
10	577	10	29
10	371	10	21	10
10	531
10	750	10	750	10	750	760	10	311
10	22	10	573	10	514
10	731	27	10	27	731	769	10
10	29	10	29	10
10	510
10	757	10	21	28	10	21
10	451	10	22
10	712
10	771	899	771	10	1852	899
10	855
10	912	10
10	27	10	27	10	27
10	20	10	20	1852	10	411	10	20	375
10	731
10	317
10	474
10	512
10	379	10
10	771
10	755
10	29	10	592	10
10	755
10	872	10
10	577	575	10	20
10	573
10	27
10	25
10	21	10	21
10	717	731
10	771
10	663	753	663	768
10	758	10	796	10	371	554	10	22	10
10	574	10	21	10	21	10
10	379
10	731	10
10	27
10	758	10	1774	758	21
10	22	10	531	10	22	10	531	10	22	10	531
10	731
10	25
10	20	10	311	10	531	731	20	10	20	10	20	10
10	21	871
10	20	10	378	20	10	20
10	471	10
10	21	10	21	10
10	22	10
10	757	10
10	592	593	10	20	871	10
10	21
10	760	10
10	20
10	531	10	531
10	21
10	519	595
10	22
10	471
10	592	10	592	751	10	517	10
10	29	10
10	21	10	21
10	516	20
10	551	791
10	887	10	25
10	755	10	25	10
10	21
10	532	10	315	10	532	10	532	510	10	510	10	532	10	27
10	758	755	953	10	29	10	29	732	755	10	755
10	516	10
10	22	10
10	21	23	20
10	379	10	472
10	591	23	10
10	317	10	379	10	825	10
10	535	10	531
10	21	10
10	22
10	571
10	951	10	28
10	29	10	411
10	859	756
10	418	10	20
10	769
10	579	632	10	598	10	769
10	554
10	411
10	312	10	22
10	527
10	21
10	532	10
10	21	10
10	771	10	512
10	417	10	417	10	571
10	411	10
10	21	571
10	591
10	21	10
10	431
10	518	10
10	514	417	10
10	516	515
10	22	10
10	21	10
10	755	1852	755	1852
10	576
10	25
10	572	10
10	20	10
10	512	21	10	21	10	21
10	310	10
10	756	10
10	29	10	431	23	10	451
10	22	10
10	22	10	533	10	22	10	411	10
10	351	10	351	10
10	816	10
10	512
10	579	1852	755	10	531	411	10	411	10	755
10	512	510
10	23	28	10
10	21
10	513
10	411
10	21	10	21
10	23	10
10	21	10
10	20	10
10	25	10	412	10	25	523	579	592
10	22
10	27
10	371	10
10	21	10	21	10	552
10	25
10	431	10
10	512	10	512	10	538
10	574	571
10	751
10	631
10	791	10	755	10	539	771	853	851	10
10	573
10	371	10	351	10	917	10	371	10	20	10	371	516	10	21	371	20	10	20	10	21
10	22
10	532	10	532	10	532	10	531	532	10	532	531
10	21	10	316	10	21	10	21	10	22
10	21	10	21
10	21
10	511	10
10	755
10	29
10	755	1852	10	551	21	10	750	10	551
10	371	394	371	760
10	559
10	592	512	10	592
10	591	574	10	29
10	27	10	532	10	27	376	27	791	27	791	10
10	753
10	22	10	817	451	793	512	10	22
10	21	10	21
10	21
10	316	10	313	10
10	311	10
10	351	10
10	28
10	22	10	573	21	10	579	10	22	21	10	22	10	21	10	379	10	579
10	21
10	431
10	512	22
10	21
10	21	10
10	373	10	523	519	510	10
10	312
10	28	10
10	757
10	532
10	512	10
10	510
10	755
10	21	10
10	21	10
10	24	10	579	10	371	10
10	592
10	730
10	22	10
10	24	10	351	10	731	737
10	754	571
10	531	10
10	314	10	25
10	23	10	335	10	411
10	831	10	799	795	10	790	799	10	731
10	755	10	21	10	512	21	10	536	10	21	10	21	591	796
10	25	514	25	10	25	10	559	10	24
10	990	10
10	351
10	531	10
10	23	763
10	572	10	591	754	10
10	24	10	750	757	10	21	514	10	21	10
10	871
10	21	10	791
10	432	10	531
10	318	10	22
10	373	10	25
10	411	10	21	10	21	10	22	21	532	10	21	10	22	10	21
10	578
10	351
10	756
10	25	10
10	21
10	371	10	316
10	571	10
10	580
10	21	10
10	421	10
10	769	510	512	10
10	790
10	398	371
10	553	10
10	517	10	592	10	592
10	817	825	817	10	515	511
10	22
10	21	10
10	418
10	791
10	769
10	21	10	21	10	21	10	21	571
10	731	10	21	10
10	755
10	27
10	512	10	531	10	531	10
10	20	10
10	575
10	510
10	20	10
10	593
10	578	755	10
10	28	10	28	10
10	21	10	351	21	798	21	10	21	10	571	21	10	21	10
10	557	514	511	514	510	10	510
10	431	10
10	517
10	516	10	731	10
10	21	10	21	10	21	10	20	21	10
10	791	27	791
10	772	771	10
10	20
10	755
10	577
10	20
10	574
10	21	752	21	10	21	10
10	475	10	310
10	21
10	21	10	21	10	21
10	551	10
10	533
10	21	512
10	551
10	595	10	535	10	951	10	20	10	20	757	20	10	571
10	23
10	315	10
10	20
10	512	10
10	335
10	511	514	511	514	10	774	766	10	532	10	536
10	22	10	314	10	351	10	532	10	22
10	512	10
10	25	10	27	25	10	25	10	27	10	27	10	25	10	25
10	512
10	311
10	20	10	351
10	931
10	24
10	416	10	573	10	416	10	768
10	431	10	592	10
10	22	10	22
10	21	10
10	20	757	20	592
10	311	10
10	316	10	471	10	531	10	773
10	351	10	571	10	571	10
10	633	10
10	371	10
10	531	10
10	24
10	887
10	396	10
10	21	10	21	10
10	538
10	354	10	795	10
10	316	10
10	22
10	20
10	21	10	512	21	10
10	719
10	25	10
10	21	10	519	10	472	10	21	512	21
10	538
10	592	25	10	24
10	20	10
10	535
10	27
10	21
10	21	10
10	551	769	20	21	10	571	10	21	10
10	580	575
10	21	10
10	21	10	21	10	21
10	891
10	379	10	21	10
10	517	10	312	10	1852	755	10
10	378	839	10	24	10	574	10	27	10
10	21	10	21	27
10	523
10	21
10	519	10
10	22	10
10	22
10	532
10	755
10	755	10
10	25
10	24	10
10	574
10	512	571	512	10	24	10
10	371	10	371
10	512	10	21	10	512	21	10
10	28	10
10	21
10	22	10
10	22	10
10	451	10
10	851
10	539	10	535	10
10	532	10	769	10
10	29	10
10	335	315	10
10	595	10	755
10	25	10	377
10	21
10	28	10
10	24	10	24	10	22
10	514	10	22	10	22
10	532	10
10	591
10	551	760	10
10	28	10	28
10	574
10	660
10	391
10	598	599	598	599	577	10
10	22	10
10	750
10	316	10
10	701	10	371	10	562	571	10	519	10	354
10	731	10	411
10	532
10	28
10	371
10	755
10	372	10	512
10	21	532	21
10	511
10	416	10	411
10	21	10	21	10	21	10	21	10	511	10	21	10	21	10	21	10	757	21	417	10	21
10	22	10
10	311	10
10	25
10	411	10
10	516
10	551	21
10	22	10	22	10	22	10
10	951	10	378	10	21	10	21	577
10	28	10
10	451	10	451	10	22	10
10	531
10	313
10	371	10	371	10	576	574	10	24	10	371	10	312	10	24	427	10	371
10	752	10	543	10	752	769	20	10
10	851	23	851	23	762
10	532	10	532	10	358
10	20
10	27
10	411
10	551
10	20	755	20
10	22	10
10	516
10	431	10
10	532
10	312
10	21	10	28
10	1852	10
10	523	519
10	795
10	25	10	25	10	757	10	25
10	22
10	756	10	20
10	25	510	25	510
10	519
10	29
10	351	10
10	28
10	477
10	22	10	532	10	22	10	22	10	22	10	391	10
10	379	914	10	577	21	10	21	10	577	10	816	21	10	25
10	413
10	25	21
10	838
10	574	10	25	10	23	831
10	411
10	1852
10	514	931	938
10	24	10	24	10
10	912
10	837	10
10	591	10
10	717
10	20
10	27
10	21	10
10	734	732
10	21	411	21	10	21	10
10	516
10	592	10
10	20
10	513
10	391	10	576
10	571	10
10	312	10	371	10
10	21	10	21
10	21	10	21	10	21	10
10	21	10
10	571
10	755
10	411
10	25	555	25	631	10	591	10	755	754	769	10	371
10	757
10	538	10	757	10	20	10
10	874
10	592	754
10	20
10	21
10	27	731	10	27	731	758
10	22	10	757	10
10	532	21	10	21
10	21	10	21
10	20	571	10
10	315	10	937	10	757	10	454	10
10	22	10
10	755	10	24	10	317	10	791	755	750	10	755	750	755
10	23	10	371
10	574
10	577
10	23	10	757	10	20	21	10	20
10	592	798
10	510	10	754
10	574
10	552	512	10	760	10	379	10	25
10	551	10
10	351	10	531	10
10	21	10	21
10	29	10	29	10	29	371	319	534	22	10	29	10	371	10	22	10	22
10	311	312	10	29	10	25
10	574	10	20
10	21	10
10	573	20	10	20	21	10
10	25	551	25
10	20
10	571	532
10	311
10	312
10	533
10	411	10	21	10	21	411	10	21
10	854
10	21	10	21
10	371	10	25
10	21	27	10
10	531
10	20	10	351	10	662
10	29	371	10	757	20	371	730	10	757	596	10	20	10	371	527	21	10	20	757	20	21	10	21
10	668
10	29	10
10	991	10
10	21	532	21
10	755	570	10
10	519	523	519	510	10	22	10	913	351	10	21	10	22	10	24
10	597
10	512	571	591	571	512	10
10	417	10
10	311
10	22	791	10	22
10	25
10	512	10	512
10	25	10	25
10	512	10
10	1852
10	531
10	24	10
10	21	10
10	595
10	22	10
10	21
10	21	571
10	22	10
10	592	10	731	755	756	733	574	663	10
10	21	10	20	21	20	21	10	21	10	20	21	10	20
10	592	591	592	10	22
10	21
10	371	752	10	571	21	10	817
10	532
10	25	10	25	10	29	10
10	571	10	571
10	411	10
10	512
10	23	10	773
10	335	10
10	25	755	10
10	25
10	591
10	411	10
10	391
10	21	510
10	744	743	971
10	757
10	760	20
10	510	10	431	10
10	21	571	10	27
10	21	10	21
10	510
10	574	10
10	755	10	571	10	755	10	21	10
10	24
10	23	10
10	28
10	21	516
10	411
10	512	10	512	10
10	315	10
10	760	730	10
10	21	10	21	531
10	471	10	20	10
10	516
10	580	10
10	23	10	23
10	532
10	316	10	316	10	571
10	21
10	851	10	22	10	22	10	22
10	519	10	595	10	21	10
10	20	10	21	10
10	29	10	29	371	373
10	24
10	899
10	20
10	871
10	731	20
10	769
10	411	10
10	532	10
10	515	10	592	595	10	531	10
10	551
10	513
10	21
10	512	10	731	592	10	535	10	731
10	755
10	29
10	476	10	20	757	20	10	562	10	27	10	752
10	21	10
10	550	575	10	472	10	899	570	575
10	898	755	10	21
10	532	10	512	10	512	591	10	532	10	512	10	873	874	10	532	10
10	20
10	571
10	23	10
10	532
10	531	10	531
10	546	10
10	371
10	28	394
10	312	10
10	512	571
10	793
10	531
10	733	10	538	10	571
10	351	10	577	576	10	760
10	411	10	27	10	25	10	838	10	21	10	512	10	21	10
10	532
10	414
10	898	10	20	10	512
10	28	10
10	20	10
10	27	10	22	10	22	10	22	10	519	10
10	771	759	771
10	551	10
10	411
10	21	512
10	25
10	20	10	532	10
10	411
10	311
10	22	10
10	512	830	27	10
10	23	10
10	730	10	854
10	21
10	755	10
10	21	10
10	373
10	350	10	21
10	22
10	27
10	731	10	731
10	551
10	353
10	511
10	434	10	319
10	793	10	571	10	758	757	10	595
10	25	10	25	10
10	22
10	837	931
10	21	10	411	10	21
10	28	10
10	23	10
10	21	10	21	10
10	371
10	451
10	472	10	769
10	29	10	22	10
10	21
10	22
10	574
10	398	10	790
10	769	756	531	10
10	516	21	10
10	22	10
10	25
10	24	10	24	10
10	837	10
10	351	10	371	10
10	510
10	577
10	20	752	10	752
10	518	10	776	10
10	27	379	571
10	21
10	574	371	10	535	10	471
10	20	899
10	510
10	769	10
10	991	10	25	10	371	29
10	531	10	531	10
10	773	10
10	316	10	431	10	27
10	27	10	23
10	510	10
10	512
10	571	10	551
10	754	10	414	10	351	10	351	10	512	10	514
10	22	10	22
10	25
10	311	10
10	25	10	20	10	731	718	25	10	436	10
10	531	10
10	592	10	531
10	21	10	21
10	512
10	431
10	533	10
10	316
10	375
10	796
10	791	10	312
10	577
10	21	10	21	10
10	21
10	533	10	21	10	21	533	10	21	10	516	10	21
10	21
10	24	10	24
10	21
10	20	10	20	773
10	28	837	771	10	471	352	10	512	10
10	512	10
10	358	379	531
10	371	411
10	27
10	832	1833	837	10	21	10	21	10	1852	10	21	10
10	371	10
10	576
10	371	10	371	10	756	755	756
10	21
10	373
10	22	10	22	10	731	10	531
10	316	10	538
10	396
10	750
10	21	10
10	591
10	27
10	873
10	511
10	532	518	532
10	352	10	512	10
10	573	512	10	21	551
10	454
10	411
10	738
10	752
10	744
10	431	10	25	10
10	21	10	512	21	532	592	22
10	412
10	22
10	23
10	315	10
10	755
10	311
10	574
10	20
10	512	25
10	660
10	22	10
10	910	10	22	10	574	10
10	395
10	757
10	371	10	514	10	371
10	871
10	312	10	20	10	760
10	599
10	371	10
10	974	21
10	451	10	451	431	451
10	1852
10	378	10	532	10	532	10
10	312
10	592
10	20	10	411
10	20	769	851	769
10	951	10
10	20	10
10	451
10	377	10
10	311	10
10	25	10	21
10	21
10	551
10	888	10	633	10
10	750	513
10	371
10	21
10	375	10
10	29
10	21	10	21
10	20	10	22	10
10	632
10	571
10	571
10	571
10	28
10	20	10	20	10	21	10	459	10	20
10	25
10	853
10	431	10	510	10	434
10	731	769
10	350	10	28	10
10	574	10
10	25
10	757
10	470
10	24	10	21	316	10	24	10
10	743	745	743	10
10	724
10	23
10	757
10	371	10	315	10	371
10	516
10	25
10	24	10	351
10	760	769
10	21	10	21	10
10	29
10	531
10	21	10	21	10
10	743	731	10	20	10	349	632	527	10
10	20
10	769	10
10	971	10
10	1558
10	354	10	23	28	23
10	25	10	25	10	25	10
10	371
10	431	10	29	10	21	10	21	10	357
10	755	763
10	371	10
10	577
10	731	10
10	316
10	991
10	22
10	416
10	754
10	791	574
10	24
10	574	10
10	21
10	899
10	577
10	21	10	21
10	22
10	755	10	379	10
10	595	752	411	335	10
10	371	10
10	532
10	312	10	312	10	592	10	592	10
10	25	10	22
10	531	10	22	10	25	10
10	25
10	459
10	28	10	21	27	21	10	22	21	10	22	21	22	10	28	10	21
10	371	10	871
10	593	371	10	22	10	371	311	10	22
10	25
10	552
10	760	10
10	317
10	21	10
10	22
10	21
10	536	532	10	769	20	10	532	10	532	10
10	795
10	20	10	571	20	10	21	10	571	21	10	20	29	10	571	10	21	10	23	10	571
10	772	755
10	315	28	10	769	10	871	10	871	28	10	571
10	512	571
10	574	10
10	571
10	371
10	315
10	523	592	10	535	10	591	10	755	10	898	755	10	316	10
10	595	592
10	29	10	21	10	21	10	21	10	25
10	512	419	10	412	10
10	28	10	28	10
10	516
10	29	10
10	24	10	20	577
10	510	10	25
10	571	21	571
10	21	10	21	10	21	10	21
10	756
10	556
10	717
10	592	10
10	21	10	21	10	532	10	21	10	532	21	10	21	28	10	21	571	21	10	27	10	391
10	311
10	311
10	931
10	25	10
10	910	371	370
10	374
10	24
10	28	10	635
10	28
10	371	10	411
10	523
10	532
10	871
10	22	10	514	731	10	22
10	715	10
10	411	10	25	10
10	21	10	28
10	753	10	21	10	21
10	20	10	20
10	27
10	556
10	20	10
10	631
10	591	22
10	532	10	20
10	512
10	571	21	571	21
10	771
10	20
10	556
10	29	10	451	10	417	10
10	20
10	571
10	773	20	10	20	851	10	451	10	532	10
10	315
10	472
10	22	10	22
10	632	10	760	10	319
10	21	591	10	20	10	21
10	731	10	311	10
10	20	10	20
10	27	10	25
10	29
10	21	10	21	10
10	991	10	29	10	21
10	21	10
10	21
10	371
10	571
10	760	10	758	10
10	731	537	10	513	10
10	514	10	27	554	514	10	371	10
10	512	10	416	10
10	411	10
10	21	10
10	851	874
10	769
10	573	10	531	10	21	10	20	755	769	21	531	10	21	10
10	538
10	427	10
10	21	10	472	10	21
10	532
10	28	755
10	21	10	25	21	10	21	10	579	21	10	315	10	21	951	27	21	10	25	21	10	21	10	21	10	21
10	21
10	710	10	571
10	23
10	371	351
10	22	10
10	836	10	557	29	10	21
10	571
10	27	23
10	519
10	571	10
10	21	10	21	10
10	551	573	21	10	21	551
10	752
10	434	10	1558	10	29	10
10	551	10	573
10	22
10	554	552	554	10	1433	10	28
10	22	10
10	771
10	20	760	20	755	20	10	762	10	411
10	750	23	10	531
10	411	10
10	818
10	28	23	28
10	21
10	772	27
10	25	10
10	21	759
10	572
10	577	10	519
10	22	10
10	21	10
10	393	10
10	22
10	371	10
10	592
10	477
10	760	755
10	21
10	27	731	750
10	20
10	371	374	371
10	20
10	512	10
10	354
10	999
10	510	10	532
10	471	10	511	519
10	769
10	354	10	516	10
10	313
10	21
10	835	517	10	27	21	10	21	10	21	10	734	10	411	10	21	10
10	794	577	10
10	371	10	371	378
10	750	752	757	20	10	750
10	755	10
10	731	10
10	592	754
10	24	546
10	311	10	371	311	717
10	379	10	371	10	371	10	571
10	592	29
10	575
10	757	10
10	23	871	23
10	20
10	759
10	510	512	531	10	510	10
10	550	551	10
10	554	10
10	20	10	27	20
10	22	535
10	28	10
10	25
10	776
10	25	572
10	411
10	532	10	22
10	571
10	1833	10
10	27
10	515	10	434	10
10	28
10	21
10	769	10	25
10	553	10
10	27
10	571
10	22	10	22	10	21	514	21	10	22	10	592	21	10	22	10
10	411
10	757	10
10	22	10	774	10
10	592	10
10	662
10	373
10	719	10	791	20
10	317	10
10	20	871
10	411	10	411	10	21	10
10	755	10
10	357
10	29
10	28
10	29
10	451	10	760
10	595	20
10	592
10	898	10	21
10	577	21	10
10	21
10	519
10	531	10	21
10	577	10	312	10	22	10	371
10	571	10	595	573
10	21	10
10	532	21
10	592	10	21	10
10	731	10	378	379
10	769
10	633	10	21	10
10	431	10
10	910	10	411	10	375
10	571	10	22	10	22	10	758	10
10	21
10	21	798	21	755
10	512	10	797	10	371
10	510
10	573	10	754	10	731	371	10
10	21	10	21
10	413
10	579
10	531	10	531	10	351	10	660	752	10
10	371
10	21	579	10	21	10	21	10	21	10	21	10	21	579
10	27	10	772	10
10	20	10	20
10	24	22	10
10	991	769
10	27
10	571	10
10	512	10
10	512	10
10	757	752
10	717	538
10	571	512
10	913	10
10	571
10	335
10	312	10
10	773
10	21	25
10	516	10	311	10
10	555	10
10	535
10	531	315	10	632	531	10
10	574	512	371	10
10	471
10	757
10	21
10	755	10
10	592
10	472	10	731	10	551	10	29	10	512
10	512
10	411
10	21
10	571	10
10	27
10	311	10	24
10	24
10	571
10	25	516	10
10	712	10	21
10	731	10	22	10
10	376
10	411	10	756	411	10	20	10	315
10	752	1852	10	899	10	532	10
10	22
10	634	10
10	668
10	756	429	10	23	20	477	10	835	23	411	10	411	10	25
10	533	10	451	10	711	714	10
10	554	514
10	532
10	577	10
10	371
10	760	756	760	756
10	755	10	471	312
10	371	10	21	10
10	371
10	571	573	10
10	21	477	10	510	516	21	10	21	10
10	28	23	10	28	23	28	10	771
10	755
10	21
10	21
10	21	10
10	519	10	1852
10	531	10
10	21	10
10	472	577	10	531	312	10	20
10	20	27	10	571	10	510	10	20
10	532
10	28	10	951	10
10	578	512	10	23	10	451	10
10	27	10
10	22	10
10	21
10	21	10
10	351	371
10	427	10	21	10	21	574
10	21	10	21	10	21	10	21
10	21	533	10
10	531	10
10	27	10	27
10	571	10	371	571	10	23
10	662
10	753
10	351	10	21	10
10	22
10	571	10	21
10	27	10
10	546
10	532	21	10
10	911
10	552	10	23	10	29	10
10	592	10
10	512	10	512	27	856	27
10	27
10	459	10	21
10	758	755
10	574	10	574	10	510
10	513
10	310
10	27
10	25	10	20
10	553
10	25	10
10	20	1852
10	991
10	351	10	29
10	20
10	358	10	512	10	21
10	768
10	754	592	10
10	760	10
10	375	10
10	579
10	512	10	371
10	25	10
10	374
10	21	10	21	10
10	757
10	999	951	10	21
10	21	10
10	319
10	431	10	20
10	27	28
10	21
10	21	10	21	10
10	28	10	543	10
10	20
10	773
10	938	10	21
10	755	757
10	531
10	516
10	511	10
10	20	10	20	23	10	335
10	512
10	21
10	512	573	512	10
10	21
10	311	10	756	1853	756
10	20	10	755	10
10	21	755
10	379	10
10	755	10	29	10
10	1852	10	574	573	574	1852	571	10
10	551	25	551	10	713	551	21
10	512
10	531
10	455	10
10	371	10	371	532
10	22
10	758
10	899
10	311	10	21	762
10	21
10	532	10
10	371	10
10	546	10
10	411	10
10	25	10	1852	752
10	757
10	374	10	25	10
10	21
10	21
10	374
10	316	10	592	10	592	10	21	10	391	21
10	25	10	22	10	21
10	760	20
10	27	10
10	536	532	10	762	10	29	10
10	21	10
10	354	10
10	371
10	27	21	27	10
10	335	10
10	22
10	791	512
10	21
10	22
10	591
10	21	10	21	10	21	10	21	10	22	10	21	10	24	415	10	22	10
10	513
10	769
10	20
10	512	10	512	10
10	349	351
10	20	10
10	431	410	413	10
10	22	10	22	10	755	10	411	10	512	10	22	10
10	731	10
10	21
10	27	10
10	510	10
10	539	533	536	10	472	10	21	10	791	10	21	512
10	735	10
10	791
10	551	10	510	551	10	510	10
10	25	10	899	25	793	572	724	753	592	25	10	553	25	10	751	20	10	512	28
10	631
10	351	10	21
10	312	10	21	10	21
10	21
10	571
10	28
10	22	10	22	10
10	22	10	632
10	371
10	532	10
10	21	10	21	10	580	21	10
10	735	763
10	21
10	551	10
10	371	10
10	577	10	371	10	22	10	22	10	513	10	371	10	760
10	635
10	571	21	10	21	10	21
10	592	27	10	27	537	10
10	571
10	662	766
10	21	10	21	10
10	760	10
10	22	10
10	21
10	574	573	871	10
10	25
10	27	519	510	512	510
10	310
10	851	23
10	335	10	531
10	21	756	750	551
10	532	10	371	10
10	754	10
10	755	10	755	10	755	10	755	10	755	10	755	10	760	731	754	10	311
10	591	10	591	10
10	378	513
10	28
10	20	10
10	913
10	791	10
10	23	10	371
10	512
10	25	512	10	435
10	551	755
10	22
10	371	10	23	10	25
10	310	10	591	10	571	10	371	552
10	574	575	10	739	734	23
10	731	10	731	427	10
10	757
10	851	10	755	795	10	951	313
10	21
10	532	10
10	25	10
10	21
10	27	28	27	750	10	514	10	21
10	413
10	21	10	371	10	21	10	21	10	21	10	20	10	21	10	21	10	531	10	27	10	21	10	21	10	20	10	20	21	10	21	10	512	21	10	21	10	512	416	10	27	21	10	510	512	10	21	20	10	20	592	10	20	10	21	10	371	10	20	10	21	10	531	10	510	21	512	21	571	21	10	21
10	28	10
10	24	10
10	313	10
10	21	10	21	10	769	10	21	10	21	10	21	769	21
10	20
10	311
10	571
10	769
10	510	21	10	21
10	21
10	27
10	791
10	572
10	22	10
10	21
10	20	10	668	20	559	10	20	1852	25
10	22	10
10	315	10
10	576	10	411
10	21
10	21	10	21	20	898	20	21	10	731	21	10	28
10	20	10	317	10
10	25	10	22	10	22	10	22	25	552	25
10	552
10	543
10	315	10
10	536
10	937	991
10	27	769	10	371	10	20	769
10	21	10	477	10	21
10	24
10	531	10	531	10	531	10	832	10	531	10	25	791	10	531	10	571	10	531	10	531	10	21	10	23	791	10	531	10	512	21	10	21	10	20	10
10	22
10	21	10	20
10	858	853
10	592	10	891	431	10
10	27
10	351
10	27	20	597	757	20	757	20	21	10	538	10	571	27
10	912
10	25
10	510	10	760	10	551	10	22	10	21
10	773	10	20	10
10	20
10	731	591
10	20	10	591	20
10	375	10	20
10	851
10	27
10	21	10	21	10	21	510
10	28	10
10	899
10	477
10	20
10	411	10
10	591	10
10	769
10	25
10	29	10	29	10
10	22	10	22	10	22	10	22	10
10	516	370
10	790	10	21	10
10	29	10
10	474	10
10	851
10	755	10	427	417	427	10	533	10	533	10	24	10	755	10	755	10	21	10	371	10	24	10
10	991
10	21
10	574	573	10	574	10	532	552	10	371	10
10	755
10	27	576	575	571	27	10
10	21	27
10	354	311	10	519	411
10	411	10
10	1852
10	431
10	757	371	10	371	551	10	757
10	22	10	411	22
10	571	10	755	10	411
10	431
10	755	10	27	734	10	755	10
10	20	10	20	10
10	531
10	20
10	755	10	755	10	755	10	755
10	577	10	913	919	10	27	10	27	10
10	551	556	552	571	10	551
10	22	10	22	10
10	21	10	21	591	21
10	21
10	22	10	312	10	21
10	21	10	21	512	10
10	532
10	25
10	574
10	21	310
10	668
10	553	10	21	10	335	10	411
10	512
10	22	10
10	25	10
10	27
10	531
10	21	10	21	531	10	359	311	10	21	10
10	371	10	371	10	378	371	10	571	10	851	10	371	10	571
10	532	10
10	317
10	736	20
10	22
10	769
10	556
10	516	527	10	838	10	431	10	416	10	25	10	516	1558	10	25	10	25	27	10	21	551	25	571	10	731	745	10	576	10	838	10
10	599
10	21	10
10	311
10	592
10	510	754
10	534	10
10	518
10	21	20
10	21	10
10	28	10	538	10	22	10	394	371	10
10	546	10	769	719	10	718	10	769	23	10	24
10	591	10
10	663
10	551	10
10	551
10	21	20	899	10	21	10	899	10
10	750	10	760
10	532	10	22	10
10	755	10	532
10	471	10	555	553	555	25	731	471	10	394	370
10	395	10
10	731
10	750	760	10	314	10	21
10	411	21	512	10	21
10	24
10	574	21	10	21	10	411	10	21	10	21	512
10	516
10	20	21	10	21
10	312	10	537	10
10	21	10
10	21	10	21
10	571
10	769	598	595
10	372	10
10	310	10	351	10
10	838	710
10	25	10
10	827	931	29
10	574	10	21	10
10	22	10	22
10	531	10	791	10
10	25	10
10	21	10
10	851
10	512	21	532	510	512	10	21	10
10	312	10	411	10	312	10	21	519
10	553
10	311
10	771
10	899
10	29
10	743	799
10	316	10	20	574	10	20	10	20
10	391
10	21	10	21	10	510	21
10	21	757
10	21
10	29	10	29	571
10	527
10	531	10
10	710	10
10	744	10
10	29	10
10	22
10	21	10	21	10	21
10	25
10	710
10	571	21
10	538	531	10	538	531
10	21	10	21
10	411
10	22	10	755	10
10	24	10
10	731
10	519
10	531	10	22	10	22	10
10	21
10	27
10	391
10	27	10	27	10	537	10
10	592	20	10	722	737
10	510	20
10	531	10	22	10
10	311	10	21	10	574
10	512
10	592	10	898	20	769	1953	10	715
10	668
10	575
10	512	10
10	797	20
10	21	10
10	20	10	20	10	20	592	20	10	577
10	21	10	21
10	512	10
10	891	10
10	790
10	523	10	574	10	371
10	750	10	532	28
10	314	10
10	411	750
10	311	10	592
10	379
10	574
10	21	10	21	10
10	571	21	10	21
10	769
10	21	816
10	571	10	851	871	10
10	778	776	10	871	10	871	10
10	531	10
10	411
10	21	10	351
10	312
10	714	10
10	756	20	10	20	771
10	934	10	510	10
10	571
10	21	10	21	10	21
10	791	10	371	512	10
10	991	912	10
10	760	10
10	22
10	731	10	25	731	27	25	10
10	27	10
10	21	10	21
10	512
10	514
10	757
10	25	21
10	21	10	21	10	21	10
10	527	512
10	574	416	592
10	28	10	553	10	512	10
10	27	10
10	757	22	10	755
10	21	10	21	10	21	538	10	21	10	763
10	411
10	21	759
10	431
10	21
10	571	10	21	10	21	10	21	571
10	833	28	23	28	10	21	10	531	10	471	10	21	10	335	10	23
10	371	355	10
10	25	10
10	371	551
10	355
10	27
10	891
10	512
10	394	10	371	10
10	22
10	28	10
10	21	10
10	797	10	595
10	519	10
10	551	10	21
10	511	523
10	871	10	20	755
10	856	10	29	10	29	27	790	10	27	29	871	10
10	28	10
10	451	10	25	10	411	10	25	10	25	571	25	21	10	311	10	411	10	750	10	731	10	411
10	790	510
10	771	766
10	20
10	577
10	419	10	22
10	574
10	532
10	1852
10	750	10	20	757	20	10	531	20
10	21	411	10
10	411	10	710	10	411	10	411	10	753	10	479	10	1852	769
10	571	10	315
10	579	10	371	25
10	523	10	22	10
10	22	10
10	571
10	898	750
10	21
10	29	755	315
10	20
10	592	660	760	592	769	10	411
10	21
10	756
10	20	10
10	755	10
10	29
10	21
10	555	10
10	411	10	411
10	350	10	21	10
10	722
10	754
10	22	10
10	412	10
10	510
10	25	10	379	10	532	10
10	531
10	21
10	27	10	21	10	27
10	25	10	356	355	391	10
10	371
10	20	531	10	531	21	10	21
10	313
10	990
10	416
10	22	10	512	412
10	21
10	531	10	592
10	565	10	22	10	429	22	10	22	10	376	396	10	571	10	22	10
10	22	10
10	512
10	431	10	557	572	10	21
10	21	10
10	371	10
10	22
10	537
10	571	10
10	27	10	27
10	534
10	631
10	523	10	28	25	10	25
10	351
10	29	10
10	754
10	21	10	312
10	592	595	592
10	316
10	755	571
10	871	830	10	476
10	24	10	431	371	634	10
10	754	769
10	29
10	837	20	10	23	837	10	20	10
10	21
10	21
10	23	10	27	10	23
10	21
10	757	20
10	29	719
10	21
10	27	10
10	431	10	22
10	512	510
10	511
10	311	22
10	772	10
10	731	10	27	10	551	10	353	10	731
10	662	10	315
10	817	10
10	531	10	379	27
10	351
10	24	10
10	22	791
10	752	21
10	21	594	21	10	21
10	563	10	20	10
10	532
10	535	411	10
10	512
10	768	10	352	10
10	27	10	27
10	755
10	991	371	10	371	10	371	29	10	29
10	25
10	757	27	10	532	10
10	21	27
10	29	10	29	10	20	10
10	514	10
10	510	10
10	531	10	523	21	10
10	571
10	514	512	887	512	514	510	1852	10
10	21	10	21
10	571	10	571	10	871	23	10
10	512
10	512	10
10	411	10	411
10	23
10	20
10	755
10	871	10	755
10	577	10	21	10	934	22	10	25	22	10	22	10	21	10	21	10	22	10	21	371	10	21	25
10	20	10
10	22
10	769	574
10	317	769	574	10	25	10	431	10	28	769
10	21	23
10	755	756	10	755
10	755	1852
10	21	375	10
10	28	10	23	10	28
10	28	10	512	21	10	28	10	451	668	759	758	10	21	10	28	27	10	29	10	21	10
10	574	791	10	22
10	756
10	22	10	20	10	750	20	750
10	512
10	21	10
10	25	10
10	794
10	22	755
10	416
10	477	10
10	27
10	532	10	532
10	431	20	25	898	766	20	10	25	10
10	20
10	319	10
10	21	10
10	431
10	29
10	27	10	27	10
10	551	21	10	21	10	21	10	21	28	10
10	398	359	10
10	825	816	10
10	768	10	22	10	22
10	579
10	22	10	22	10	358	10
10	22	10
10	392	514
10	25	21
10	571	563
10	532	10	771	750
10	27	10
10	27
10	21
10	20
10	22	10	571
10	756
10	21	10	20
10	24
10	731	20
10	435	311	10
10	27	551	516
10	512	21	10	512	21	10	21	512	510	512
10	21
10	531
10	576	10	21	10
10	512
10	28
10	22
10	351
10	750	871
10	760	10	29	851
10	888
10	370
10	27	10
10	438
10	313	10	571
10	22	10	21	10	755	10	834	10	21	10	371	10
10	22
10	516	10
10	791	10	24	10	757
10	29
10	21	10
10	898	10	752	10	371	10	431	10	538
10	20	10	25	10
10	432	10	451	10
10	592	10	791
10	471
10	759	10	546	10
10	553	571	10
10	592	20	577
10	21	10	28
10	513	10
10	431	10
10	635	10	471	10	635
10	532	1852	10	755
10	551	27	411	10	551
10	20
10	510	10	431	10	531	538	10
10	431
10	532	512	10	532
10	21	10
10	370	378	371	378	10	29
10	951	10	312	10
10	411	10	411
10	913
10	769	20	10	769	758	10	758	20	769
10	21
10	28	10	27
10	21
10	411
10	757	10	663
10	371
10	21	10	21	10	21	10	371	21	10
10	591	10	512	10
10	701	10	512	575	579	575	579	10
10	20	10
10	512
10	471
10	21
10	772
10	756
10	451
10	532	10	534	10	532	10
10	731
10	571
10	411	10	20	731	10	411	10	534	10
10	27
10	432	10	453	10	898
10	512	10
10	858	10	25
10	27	756	10	22	10	20
10	21	10
10	21	10	21
10	476	10	375	10	22
10	771	23
10	372
10	513	10
10	24	10	519	10	28	10	546	10	28	10
10	519	10	29	10
10	755
10	21	757	21
10	535	10	411	10
10	25
10	21	10
10	991	10
10	663	10
10	752
10	22
10	20	10	577
10	357
10	512	519
10	532	10
10	836
10	21
10	532
10	531
10	27	20	10	27	790	27	20	10	27
10	755	757	10
10	750	10	25	571	25	10
10	377	10
10	21	10	21	535
10	22
10	574	10	871	10
10	378	10	472	10
10	755	10	22	10	755	662	750	10	22	10	22	10	592	755	10	571	790	10	23	769
10	513
10	24
10	531	10	21
10	20
10	796
10	511	10
10	898	10	532	10	21	10
10	411	10	532	29
10	571	10
10	20
10	370
10	335	592
10	579
10	379	10
10	27	21
10	27	20	887
10	371	10	22	10	371	10	22
10	27
10	574	10
10	22
10	335	10	755	756	10	755
10	757
10	431
10	412	10
10	572	22	10	25	517	25
10	512	21
10	571
10	376
10	572	571
10	22
10	29	10
10	25
10	21	575	21	510	10	21	10	25	10	855
10	571	10
10	28	760	28	10	22	10	27	791	10	27
10	551	10
10	731
10	20	10	20	10	20
10	21	10	21	771	10	21	10	20
10	23
10	28
10	317	10
10	21	10	21	10	20
10	21	663
10	635
10	517	10	311	10	22	10
10	750
10	352
10	755	10	755	10	755	579	577
10	21
10	393
10	316	10	354
10	22	10
10	317
10	593
10	21
10	577	10	910	717	10	335	760	20	10
10	519
10	21	10	371	10
10	20	10	20	10	20	10	20	10
10	532	10	532
10	532	512
10	25	716	25	512
10	27	391	27
10	719	10	516	10	754	10
10	21
10	909	10	512
10	312	10
10	21	10
10	21	592	10	21	10
10	415	10
10	20
10	21	10
10	28	10	772	10	29
10	532	10
10	754	10	22	10	523	519
10	768
10	411
10	972	10	315
10	571
10	531	10	531	10	577
10	599	551
10	20
10	577	21	10	21
10	22	10
10	21	10	532	10	512
10	733
10	371	10
10	523	519	512
10	731	10	891	888	10
10	431
10	571	512	21	10	816	10	21	519	512	21
10	22	10	21	515	10	22	10	22	10	531	10	531	10	22	10
10	510	10	510
10	22	10
10	536	546	10	21	10	28
10	577
10	577
10	22	10	21	10
10	21	10	21
10	755	10	755	10	27
10	21
10	576	10	519	25
10	21	10
10	710
10	379	10	379	10	29	750	533	10	29	10	591	579	10	27	10	29	379	10	379	10	571	379	10
10	534
10	591
10	417
10	22	10
10	21	10	21	10	21	10	535	10	21	10	21	20	21	10	21
10	515	511	10	379
10	21	10	21	27
10	411	10
10	25	10
10	28
10	21	512
10	21	10	310	21	10	21	10	21	10	510	21
10	21	451	24
10	25
10	592	10
10	27
10	991
10	316	10
10	24	10	21
10	551	595	10	551	10	632	513	512	513	10	595
10	23	10	516	10	29	719
10	757
10	571	10	20	769
10	758	10
10	813	10
10	21	554	571	10
10	532
10	358	10	335
10	535	10
10	354	10	22	354	371	10	371
10	511	10
10	354
10	434	10	396	10	22
10	22	10
10	533	537	10
10	21
10	431	10	431
10	371	356	379	371	10	887
10	559	798	10	22
10	577
10	21	10	21	10	592
10	769	779
10	411
10	27	512	10	27
10	22	10
10	21
10	553	562
10	459
10	20	10	20	10
10	411	10	25	755	10	579	10	25
10	22
10	20
10	595
10	592	10	592
10	22
10	22
10	317	10
10	25
10	519	513	10
10	29	319
10	316
10	351	10
10	371
10	910
10	24	335	10
10	29
10	20
10	411	10
10	837	10
10	316	10
10	512	21	512	21	10	750
10	771	10	21
10	779	10
10	533	10	29
10	20	10	20
10	471
10	537	10
10	439
10	531	10
10	431	10	22
10	27
10	411	10
10	532	10	510
10	514
10	22	10	579	10	21	28	10	532	21	10	532	21	10
10	391
10	22	10
10	25	10
10	472	471
10	316	10	20
10	719
10	718
10	21	10	769	21	571	10	772	10
10	731	10
10	421	10	431
10	755
10	316	10	511
10	21
10	931	10	21	10	755	1852	21	771
10	21
10	532	10
10	22	10
10	512	10
10	371	10
10	22	10	773	772
10	22	10	371	22	10	371	10	371	10
10	571	10	517	514	10	571	10	592	10
10	25
10	351	10
10	21	10
10	550
10	755	10	379	10	27	758	27	10	755	10	20	755	20	379	371	10	371	379	27	10
10	571
10	22	10
10	514
10	768	10	768	10	22	10	311	10	311	10	22	10	21	10	21	10	22	10	21	311	10	21	571	21	10	22	21	371	10	768	10	22	10	22	10	22	10
10	531	10	531	10	531	10	379	310
10	769
10	792
10	27
10	24	10
10	571	10	791	10	22	10	571	471	10	731	10	22	10	21	22	10	21	571	791	10	871	571	21
10	371
10	931	10	871
10	371	10	21	10	21	10
10	354	10	21	10	21	10	21	718
10	731	25	571	10	374	769	27
10	1853	10	911	10	22	10	22	10	411	10	371
10	531
10	411
10	592
10	21	537
10	575
10	335
10	21	10	21
10	514
10	315	10
10	22	10	21
10	23
10	755	754
10	27	10	595	592	10	374
10	551
10	535
10	27
10	539	10	315
10	510	10
10	514
10	730	10
10	451
10	931
10	571
10	315
10	769	10	579
10	412	10	24	10	24	10	24	10
10	579	10	432	10
10	592	10
10	755	752
10	21	10	22
10	1852	10
10	21
10	312	10	25	10	451	10
10	335
10	21	10	577	21	10	769	21	10	21	10	21	577	10	21	10	25	571	21	577	21	571
10	22	10
10	25	10	631
10	21
10	372	10
10	27	512	10
10	21
10	21	10	22	10	21	10
10	571	10
10	371	10	22	10	371	10	22	10	515
10	22	10	22
10	514
10	735	10
10	311
10	536	10	733
10	371
10	577	10	451
10	27
10	512
10	595	10	22	755	775	10
10	768	592	10	551	24	311	10	531
10	731	10
10	536	516	10	531
10	20
10	515	10	510
10	591
10	769
10	595	769	10	539
10	351	10
10	379
10	576
10	24	10
10	379
10	519	10
10	28	23
10	535
10	791
10	575	10	551	10	22	10
10	312
10	1433
10	21	10
10	371
10	471	10	559	10	471	10
10	21
10	523
10	731
10	474
10	769	10
10	412	10
10	21
10	28	29	10	28	23
10	25	10
10	571
10	25
10	28	10	21	571
10	21
10	21
10	25	774
10	20
10	751
10	514	722
10	791
10	313	10	20
10	592	10
10	663
10	451
10	763	10	311	10	21	575	571
10	791	743
10	20
10	21	10
10	768	28
10	592
10	532	10	532	10	20	573	10	591	20	10
10	592	10
10	20	10
10	573	10	538	10	595	596	599	10	25	10	595	10	512	10
10	512
10	431	10
10	371	10	371
10	759	750	10	757	578	10	551	10
10	531	10
10	316	10	771	28	771	10
10	20
10	769	10
10	20
10	770
10	21
10	532
10	411	10
10	29	10	29	10
10	759	10
10	22	10	25
10	731	10	25	10	25
10	574	571	10	571
10	25	10	25	512	10	21
10	28	10
10	760
10	532
10	21
10	514	21	10	21	10
10	635	371	10	371
10	27	10	24	10	552
10	23	10	28	760	23	28
10	29
10	371
10	316	10
10	25	10
10	411	10
10	315
10	769
10	751
10	539	533	10	21	10	21	10	533	10	21
10	888	10
10	393	10	451	10
10	22
10	576	570
10	816
10	531	10	531	10
10	543	10
10	21	10
10	575	21
10	871
10	25	10	791	10	532
10	833	10
10	578
10	21	10
10	411
10	20	25	511	10
10	756	760	756
10	371
10	23	743	23	510	10	533	10	510	21	574
10	27	312	10	754
10	20	10
10	759
10	574
10	25
10	477	10
10	20
10	571	10	565	571	10	534	538	10
10	891	10	523	10	951	10	531	10
10	25	523	23	10
10	24
10	379	10	539	10	370	510	10	379	10
10	512
10	472	10	759	10	29	28
10	27	710	10	21	10	21	10	451	21	10	22	10	27
10	470	10
10	532
10	21
10	28
10	27	10
10	533	10
10	351	10
10	27	10	27	10
10	352	10
10	378	10	20	10	21	10	20	10	21	731
10	28	734
10	21
10	710
10	536	10
10	335	10	21	10
10	371	10
10	21	27
10	20	757	10
10	21	751	10	21
10	21
10	531
10	20	10
10	21	10	21	899
10	24	10
10	1833
10	21	10
10	931	10	352
10	411	10	538	10	21	10	21	411
10	592	10	20	10	20	10	20	10	531
10	910	379	10	759	10
10	531	10	24
10	22	10
10	413	24	631	10
10	898	10
10	592	10	21	10	391	311	10
10	335	10	755	10	753	663	10	739	791	10	459	10	351	10
10	21
10	21	10
10	415	10	1852	769	510	10	898
10	592	10
10	28
10	24
10	731	23	798	10	731
10	24	10	756
10	411
10	511	10	592
10	760	10	571	10	571	10	571	10	760
10	22	10	22	10	934	10	22
10	24
10	572
10	476
10	27	10	28
10	755
10	22
10	750	10	21
10	22	10
10	20	10
10	312	10
10	316	10
10	791	10	791	10
10	357
10	888
10	419	431	10	22	10	22	10	816	10	25	10
10	592	10	571	10	791	571	791	10	512	10	351	10
10	22	10
10	20
10	910
10	24
10	316	10
10	593	769	10	21
10	594	663	10	752	756
10	732	10	21	10
10	21
10	29
10	316
10	790	10
10	24
10	371
10	317	10	513	21	10	21	510	513	21	10	20	10	20	10	21	10	510	21	513	510	10	27
10	22	10
10	769	592	769	10	29
10	532	21	20	756
10	757	451
10	512	10	21	315
10	431	10
10	755
10	29	10
10	25	29	10
10	577	510	512	21
10	351
10	535	10
10	515	571	512
10	21	29	10
10	571
10	871	28
10	791	10
10	838	10
10	635
10	21
10	592	10	451	411	10	592	769
10	517
10	537	10	379	29
10	23
10	931
10	755	750	10	755
10	951	10	21	10	594	592	755	591	21
10	20	10	512	10
10	22	10	417	22	10	22	10	574
10	23	28	451
10	411	10
10	27
10	24	10	24	10	23	10	371
10	315	10
10	769
10	755	10	578
10	22	10	22	10	22	10	22	10	22	10	22	10
10	25
10	451	10	451	10	22	10
10	22	10	22
10	25	10	25	10	756	10
10	411
10	335
10	431	10	746	734	791	10	431
10	795
10	351
10	574	576	10	21
10	311	10	512	10	531
10	311	10	431	10	768	10	311	10	431	10
10	335	10	564	10	512	10
10	379
10	23	27	10
10	21	25
10	21
10	537
10	631
10	752	10
10	730	10	512
10	532	10	25
10	471	10
10	510
10	769
10	24	10
10	451	10
10	21	752
10	755	10	551
10	411
10	838
10	29	10
10	319
10	575
10	531	10	531
10	21	10	21	10	510
10	20	21	755
10	533	10	20	871
10	571
10	21
10	597
10	22	10	27	20
10	731
10	24	10
10	411	10	311	10
10	579	571	10
10	512	21	10	21	594	755	10
10	571
10	431
10	768
10	431	10
10	596	20	23	10	591	10	20	760	20	10	25	10	20	10
10	534	10	23	10	519	23	10	411	10	771	10	411	10	411
10	512	10
10	21	592
10	513	10
10	512	10	512	22	10	475	10
10	21	10
10	512	519	25	512	10
10	27	10
10	514	10	411	10	411	476	10
10	21	10
10	24	10	24
10	22
10	29	10
10	771	20	769	10	20
10	577	10	21	10	21	10
10	536
10	25
10	538	10	538	10	25	10	371	10
10	392
10	21
10	471
10	25	511	25	10	25	10
10	411	10	29	10	411	10
10	21
10	21	10	21	10
10	24	10
10	564	10	512	10	23	512	21	10	21	10	871	21	10	512	10	21
10	318	10	414	10	27	871	10
10	311	10	21	10	311	10	311
10	758	10
10	519	512
10	27	743	855	743
10	351
10	755	760	755	10	27	10	315	10
10	434	431
10	353
10	537	10
10	22	10	21	10	21
10	21
10	757	10
10	516
10	899	759
10	27
10	754
10	1852	10
10	459	10
10	21
10	512
10	758
10	25	10	25	10	29	359
10	21
10	574	10	598
10	21	10
10	21	10	21	10
10	432	22	10	22
10	22	10
10	512	10
10	27
10	574	21	10	574	10
10	21	10	512	21	10
10	452	10	24
10	571	10	25	577
10	21	575	571	21
10	371	29	10	23
10	22	10	23	22	10	23	851	10	22	10
10	311	10
10	731	791
10	20	10	20	759
10	592	10
10	574	510	10	311	10	577	574	10	21	25
10	370	21	10	21	10	21
10	312
10	27	773	739	27
10	21
10	871	1853	756
10	510	10	22
10	755	21
10	411
10	22
10	571
10	531	10
10	20
10	757	10	757
10	793
10	22
10	20	10	23	10	20
10	910
10	551	10	412	10
10	750	10
10	20	10	312	10	20	10	20	10
10	472
10	744	10	21	10	25	10	760
10	771	10	20
10	576
10	551	592
10	731
10	25	10
10	27
10	773
10	756
10	510
10	371
10	574	10	20	10
10	412	10	20	21
10	28	10	734	735
10	314
10	755
10	371
10	755	10	22
10	574
10	1852	10	411
10	411	10	371	10	23	10	532
10	21	371	10
10	27
10	411
10	28
10	431
10	731	10	351
10	532	535	10
10	512	21	10	452	10	21	512	10	25	21	10	21	10	21	10
10	731	10
10	471
10	431
10	532	10	25	29	532	10	316	10	563	25	10	21	10	21	27	513
10	21	10	21	10	21	10
10	631	10	571	335	10
10	1852	10	757	10	516	597	1852	10
10	23	20
10	563
10	531
10	21	10	351	10
10	571	10	512	510
10	527	10	755
10	21	10	21	531	10
10	25
10	431
10	511	10	312	10	21
10	22	10
10	533	10	752	769
10	571	10
10	312	10
10	27	10	792	27	792
10	531	10	417	10	532	10	531	10	421	10	311	351	10	25	10	971	10	531	571	10	21
10	593	10
10	21	10	21	10	21	10
10	21
10	512	10
10	710	10	512	580	574	10
10	21	10	21	10
10	553
10	411	10	478	10	312	10	21	10	411	10	25	21
10	598
10	24	10	21	10
10	431	10
10	535
10	20
10	351	10	757
10	513	29
10	355	391
10	760	592	10	21	10	29	21
10	913	10
10	836
10	595	10	512
10	23	10
10	512	755	769	10	27	10	539	518	10
10	1852	595	791	755	1852	10	335	10	755	10	853	10	1852	755	10	25	10
10	20	532	531	10
10	412	10
10	732
10	21	10
10	769
10	472	10
10	411	10	371	10
10	1853	834
10	512
10	519	10
10	743	28	23	10
10	21
10	21	371	10	21	10	21	10	21	757	10	21	371	10	21	10	21	10	21	10
10	28	10
10	21
10	20
10	27
10	25
10	371	10
10	25
10	794	10	512
10	512	571	512	750	10	432	10	512	21	10	512	21	888	872	10	571	21	10	512	10	21	10	21	10	21	797	512	10	310
10	451	10	371	10	22
10	25
10	577
10	577
10	22	10
10	22	10	21	591	10	21
10	27
10	773	10
10	531
10	21	10	21	10
10	21	10	793
10	519
10	571	512
10	595
10	25
10	716
10	662	10	411	10	512
10	411	10	532	10	411	10	510	10	579	510	10	591	579
10	21
10	534	531
10	512	10
10	20	10	20	10	531	10	531	311	10	551	10	531	10	411	10	21	10	20	10	531	10	21	10
10	576	577	576	10
10	510	374
10	29	411	532	411	10
10	393	10	21	10
10	532	29
10	21
10	537
10	719	10	27
10	313
10	371
10	351	10	911	10
10	472
10	536
10	531	10	531	10	871	888
10	532
10	432	10	28	10	431	10	28	10
10	754
10	751	755
10	531	10
10	1558	10	371	10	371
10	513
10	519
10	21
10	417	10	20	10	20	10	25	577	591	20	10	20	10	20
10	370	10
10	25	533	10	710	10	25
10	22	10
10	318	22
10	591
10	427	10	25	10
10	21
10	24	10
10	29	10
10	25
10	531	10	351
10	537
10	1852
10	793	10
10	22
10	413
10	411	10	21	411	10	519	10
10	898
10	455
10	317	10
10	635
10	816
10	315	10	836	10	371	514
10	29	23
10	791	10	514	10	312	371	10	20	769	10	311
10	377
10	512	10	512
10	21
10	22	10
10	29
10	21	20	21
10	25	10
10	371
10	335	10	22	10	22	10
10	28
10	512
10	531	10
10	21
10	432	755
10	451	10	746
10	557	10	535	10	535
10	21	10
10	28
10	421	10	755
10	512	10
10	21	10
10	755	10
10	555	10
10	757	10	20	10	910	10	21	10	757
10	25	10	21	10	21	10	21	431	10
10	731	10	731	10
10	516	10
10	20
10	752	20	10	20	10	731	20	10	24	510	411	10	310	532
10	351	10
10	355
10	871	10
10	411	10
10	21	10	21
10	24
10	411	10
10	22	10	22	10	572	532	10	755
10	818	10
10	21
10	311	10	311
10	753
10	750
10	25	10	25	10	432	10
10	21	512	21
10	21	10	21	10	21	10	21	10	21
10	371
10	551	10	551
10	21	10
10	371	754	10
10	28	10	28	757	10	28
10	21	10	21
10	21	10
10	575	10	818	10
10	316
10	25
10	20
10	351	10	571
10	531
10	595	766	10	28	22	10	22	10	595
10	21	10	21	10	21	10
10	359	758
10	27	996	10	772	10	411
10	351	10	27
10	21	10
10	21
10	21
10	21	10	21	10
10	532	10	310	532	10	532	10	531	10	21	10	21	10	592	10
10	371
10	550	10
10	991
10	512	10	20	10	760	10
10	532
10	25	24	10	24
10	315	10	411
10	1852
10	27	10	523	21	10	21	10	888	10
10	731	10	769	757	20
10	914	913
10	757	10	1558	10	316	10	315	10	931	888
10	472	10	532	10	29	10
10	532	10	532	906	10
10	21	10
10	595
10	20
10	931	10	29
10	411	533
10	352	10
10	755
10	429
10	519
10	532
10	459	10	731	27	10
10	23	910
10	21	10	411	10	21	10	21	411	10	21
10	551
10	371
10	411
10	531	10
10	527	10	24
10	22	10	22	10	22	10	22	10	21
10	21
10	22
10	773	771
10	22	10	22	10	22
10	571
10	21
10	510	10	510	10	510
10	791	737	791	731	714	10	791	10	912	10	22	10	21	791	752	10	21	10	21
10	591	791
10	411
10	532	10	910	29	736
10	29	724	10
10	757	20
10	533
10	21	634
10	766	10	532	10	736	10	22	10	22	10	22	10	757	1852	10	29	10	757	1852	10
10	532
10	562	10
10	21
10	23
10	579	10
10	419	10	512
10	429	21
10	419	10	571	10	574	571
10	29
10	311
10	21	10	21
10	519	512	351	10	25	10	23	27	20	10	25	512	573	21
10	451
10	532	10
10	354	312
10	412	10	350
10	763	10	597	10	315	553
10	22	10
10	27
10	577
10	471
10	731
10	21	10
10	512	10	577	20	10	20	10	512	10	512	10	512
10	510	21
10	523	10	21	10
10	21
10	25	27	10	573
10	371
10	25
10	29	10
10	371
10	21	10	21	10	21	10	592
10	22	10
10	431	10	312	10	1852
10	510	10
10	931	10	577	10
10	28
10	592	10
10	459	10	21	10
10	27	10	27	25	10	22	550	27	10
10	790	596
10	25
10	512	10	771	10	532
10	459	10	21	10	21	411
10	25	10	25
10	335	10	429
10	523
10	21	27
10	24	10	24	10	28	851	23	28	816	28
10	595	756	760
10	472	10	22
10	22	10
10	316	10	755
10	592
10	453	10	571	573	10	571	10	571	10	28	769	571	10	28	10	27	571	10
10	315	10	315	10	416
10	21	10	21	10
10	533
10	335
10	21
10	571	10	22
10	931
10	20	10	317
10	29	10	411
10	23	10	21	10
10	514	510
10	769	10	817	10
10	20	10	21
10	512	10
10	411	10	22	10	22
10	21	10	21	10	21	10	21	10
10	891	25
10	519
10	531	10	21	10
10	316	10
10	756
10	24
10	891
10	20	10	754	10	20	10	20	10	22
10	377	10	27	10	310	10
10	21	577
10	27	10
10	477
10	20
10	29
10	731	10	411
10	391	10	757	10	991
10	532	10	532
10	712	371
10	20
10	531	10
10	373	10	310	373
10	724	10	21	10
10	531	10
10	513	10	21	755	21	10
10	21
10	519	511	20	10
10	24
10	791	10
10	22
10	531
10	756
10	21
10	21	577
10	28	574
10	29
10	471	10
10	25
10	512	10	512	21	10	512	21	23	10	512	23	10
10	335	10	21	10	379
10	852	28
10	21
10	28
10	21
10	533	10	21	10	21	10	21	10
10	596
10	668	906	10	371
10	415	10	22
10	510	10	411
10	510	10	23
10	755
10	731
10	21	10
10	25	10
10	791
10	21
10	431	10	763	10
10	315
10	20	763	27
10	591	10
10	837	10
10	750	10	22	10	22	10	354	10	22
10	28	10	20	10	398	10	28	773	10	28
10	20	10	532
10	23
10	21	10	21	10	21	10	21	10	315	10
10	29	10	451
10	730
10	574
10	531	10	577	10	551
10	23	351
10	351	10	351	10	377	10
10	21	10	21	10
10	335
10	24	10	392
10	21
10	755	750	10	913	29	357	359	10
10	931
10	543
10	28
10	755	10
10	311
10	411	10	411	21	10
10	351	10	312	10	25	10
10	580	10	752	10	752	10	580
10	349	10
10	318	10	833	837
10	1852
10	29
10	571	575
10	752	769	757	10	20	769	20	769	20	769
10	573	10
10	20	751	599	592	10	20	23
10	25
10	21	10	523	10	21	27	10	21	10
10	531	10	27
10	751	10
10	21	10	21	10	21	10	21	10	21
10	632
10	915	712	10	531
10	769	28	20	10	592	20	763	10	311
10	27	577	10	25	27	25	10
10	1853	756	743
10	571
10	577	10
10	755	10	755	760
10	20	10	431	10
10	27	10
10	759	10	20
10	27	21	10	27	757	10	20	27	21
10	519	451	10
10	779	770	779	10	576	731	10	21	10
10	633
10	27	10	573	10
10	411	10	471	10
10	379	10	379	10	379	10
10	511	10	511	755
10	311	10	532	22	10	311	532	10
10	632	10	371	10	451
10	731	739	731
10	755	10	755	592
10	1832	813	10	24
10	21	556	21
10	631	10	371	10	319	10	29	20	10	22	10	371
10	757
10	551	510	512
10	888	751	10	20	10	20	10	531	10	411	10	531	10	411
10	22	10	751	735	751	10	29
10	631
10	312	10
10	595	10
10	755	10
10	591	22	10	21	10
10	22	10	551	25	797	10	551	25	551	10
10	351	358	10	358	351	10	431	10	471	10	796	10	29	10
10	769	27	10	22
10	371
10	21	753
10	20
10	512
10	573	10	22	10	22
10	21	10	21	10	29	20	21	10	21
10	21	10
10	311
10	21	573
10	22	10
10	760	10	537	10	532	10
10	22	10	22	10
10	23	10	22
10	576	10	573
10	511
10	21	10	750
10	28	10
10	755
10	514
10	531	10	21	10	573	10	21	10
10	750	1853	760	750
10	551	10
10	376	10
10	435
10	25	10
10	21
10	391	10
10	319
10	532
10	411	10
10	531
10	796	791
10	769	10	591	10	660
10	27	10	22	10
10	415
10	25	10
10	20
10	429	22	591
10	21
10	516	10
10	830	10	538	10	27	10	25	21	10
10	25	10	25
10	28	10	28	23	791	10	28
10	854	10	28	10
10	531	10
10	21	10	20
10	551
10	571
10	791	10	310
10	571	10	756
10	752	755	10	21
10	351
10	571
10	595	10
10	21
10	25
10	790
10	412	10
10	22	10	851
10	371
10	477	10	537
10	373
10	592
10	632	21
10	755
10	312	10	28	27	736	10	769	755	10	27	10	21	512	10
10	371	10	24
10	20	757
10	21
10	21
10	769	20
10	755	1852	755	769	755	20	10	27
10	29	10	371
10	772	10	21
10	510	20
10	597
10	573
10	21
10	717	10	592	631	411	10	531	10	28	10	898	10	411
10	731
10	757
10	766
10	315
10	21
10	25	532	25	512	10	512	10	25	10	25	10	20	755	20	10	532	25	755
10	768
10	21	10	21	10	21
10	29
10	532	10
10	531	10	21
10	551	701	10	532	10	535	10	551	754	10	25
10	312
10	515	10	377	10	910	29	10	21
10	29	10	29	10	379	29
10	451	10
10	791
10	351
10	532
10	451	10
10	757	10	531	10	574	10
10	20
10	20	10	20
10	25	519	10	25
10	910	10
10	27	10
10	29
10	769	10
10	852
10	312	10
10	21	10
10	24	10	24	10
10	532	535
10	419	10	27
10	519
10	28
10	335
10	595	10	375	10
10	311	10	22	10
10	21
10	21
10	552
10	22	10
10	736	10	710	10	710
10	25	10
10	21	10
10	595	10
10	398	29	915	29	571	21	10	25	10	571
10	22	10
10	1558	10	574	10
10	951	483	10	510	10	29	10
10	411	10	24
10	898	10	512	10	24
10	511	10
10	21	10	21	10	532
10	28
10	571	10
10	411	10	411	10
10	512
10	592	10
10	311	10
10	22	10	595	591
10	596	10
10	571
10	24
10	417
10	591	597	592	551	10	27	10	551	519
10	23
10	22	10	29	519
10	595
10	991
10	20	10
10	773
10	20	757
10	451	10	757	10	571	10
10	531	757	20	10	731	531
10	871
10	451	10	22	10	451	10	531
10	20	10
10	571
10	477	10	756	10	532	10	512	573	10	532	633	591	512	573	512	10	756	10
10	23	10	20	592
10	21	10
10	551	10	371	10	20
10	373	10
10	21	10	571	10
10	757	580
10	596	10	851
10	512	20	10	27	10
10	745
10	21	10
10	592	1852	10	755	20	10
10	351
10	335	10	510
10	24
10	21
10	27	28
10	534	10	731	10	24	10	431	10	24	10	432	10	515
10	769
10	316
10	531	10
10	912
10	716	27
10	591
10	771	10
10	23
10	551	552	551	21	10	532	21	10	21	10	851	21	24	431	432	10	431	10	21	10
10	910	10
10	795	21	10	21	10	21	10	21	10	20	21	10	473	10	21	10	510	10	21	10
10	371	27	716	27
10	24	10
10	22
10	512	10
10	29	10	29
10	512	10
10	537	10	510	10	510	10	510	10	21	10	599	10
10	755
10	22
10	29	10	29	10	431
10	351
10	22	10
10	531
10	543	10	571	21	10	791	22	10
10	411	10
10	20	1853
10	551	10	735	769	10	899	10
10	451	10
10	758
10	21	10
10	29
10	631	10	22	10
10	556
10	552
10	523	10	750
10	23
10	22	10	731	20
10	755	10
10	411
10	451	10
10	22	10
10	760	10	21	10	21	10
10	20
10	352
10	913	10	25	10	372	755	25	21
10	27	553
10	20
10	531
10	25
10	531
10	574
10	25
10	371	511
10	21	10	21	10	312	732	791	27	511	21	10	631	10	21	10	21	10	21	10
10	750	10	755
10	20	10	20	10	20	758	757	20	757	20
10	371	10
10	769	10	451	10	451	10	21	10
10	731	10
10	531
10	24
10	21	10	27
10	731
10	21
10	552	10
10	371	10	21	10	312	10	27
10	574	10	371	10
10	431	10	21	10	21
10	22	10	23	731	10	837	10	22	10	22	10	791	10
10	21	10
10	29	10
10	21	792	10	21	10	21	10	21	10
10	24
10	21	10	21
10	431	24	10
10	20	10	20
10	531
10	998	10	743
10	755
10	25
10	763	10
10	769
10	472	10	731	791	10	755	731
10	29	10	29	852	10	378	10	29	10
10	371	27
10	371	10	312	10	752	10	592	512	10	21
10	29	10	22	10	29	10	22	10	22	10	29
10	551
10	476
10	27	10	429	10	27	20
10	510	10	876	519
10	510
10	551
10	459
10	752
10	28	10
10	25
10	910	10
10	757	10	24	10	21	10	757	10	24
10	419	10
10	392	10	768	21	10	21	10	28	10
10	512
10	431
10	750
10	871	535	10	891	10	733
10	851
10	311	10
10	517
10	311
10	21
10	373	10	21	573	351	10	21	10	21	10
10	663	592	10	451	10
10	532	10
10	28
10	592	10	755	10
10	519
10	571
10	514	10	512
10	25
10	25	10	513	10	760
10	755	10	393	10	755	10	20	10	755	10	20	755
10	379
10	21
10	21	10	317	10
10	22
10	431	10
10	28
10	311	10
10	25	10	25	10
10	27	10
10	22	10	935
10	790	10	411	538	10
10	371	10
10	22
10	28	10	592	10	21	10	21	10	512	21	10	512	10
10	851	668
10	20	10
10	451
10	21	10	21
10	431	10	631	10	29	10
10	27
10	471	10
10	538
10	21	551	10	21	10
10	22	10	22	10	22
10	532
10	25
10	598	596	591	21	10	21	10	537	25	10	23	513	10	451	10
10	631	10	752	10
10	595
10	27	10	27	731
10	29	28	10	22
10	532	531	10
10	24
10	474	731	10	22
10	571	10	20
10	27
10	28
10	832	851
10	21	10	21
10	532
10	571	10	571	755	10	421	10	571	10	571
10	354	10
10	631	10	757	755
10	21	25
10	20	757
10	371	10	316	10	21	10	21	27	10	21	10	21	10	21	10	371
10	311	10	25	10	311	10	25
10	912
10	571	10
10	391	10	351	10	391	10	415	10	21
10	512	510	10	411
10	21
10	311	10	25
10	538	10	316
10	25
10	27	10
10	21	913	379	10
10	755
10	21
10	27	10	23
10	518
10	755	757
10	535	10	25	551	25	21	10
10	28
10	20	10
10	352	10
10	559	563	10
10	910	10	571
10	27
10	20	10
10	431
10	411	10
10	371	10	371	519	10	371	10	757
10	371	10	512	10	851
10	951
10	22	10
10	660	752	10	451
10	516	757	716	27
10	25
10	716	10	592	595	10	592	10
10	532	20	10	22	10	22	20	10	335	22	10	471	10	531
10	771	10
10	21	10	21	10	21
10	516
10	21	10	21
10	769
10	411
10	29	27	592	10	27	10
10	312	10
10	21	535
10	21	10
10	535
10	551	10	21	371	10
10	510
10	21
10	755
10	411
10	571	572	571
10	354	10	21	10	21
10	371
10	28	757	10	731	10	28	10	29	10	551	10	28
10	531	10
10	756
10	27	10	25	10
10	29	10	29
10	374	731	772	1852	10	371	10	573
10	376	10
10	315
10	351	10
10	744
10	592
10	371	10
10	22
10	512	10
10	27	10	21	10
10	760
10	571	10
10	25	10	25	10
10	25	512	10	25	10	512	10	732
10	598	791	25	10
10	429	10	313	10
10	371	10	29	371	10	29	10
10	592	10	573	512	10	21	592	595	517	513	21
10	429
10	791	551	512	10	311	10	531	10	551	10	551
10	371
10	22	10	27	731
10	731	10
10	24	10	591	594
10	538	10	533	10
10	316	10	910	10	22	317	10	574
10	25
10	310	10
10	20	755	20	755	20
10	25	10
10	24	10	531	10	24	10	459	10
10	559	579	575	755
10	411	10
10	355
10	25	10	750	595
10	571	10
10	512
10	25	10	28	10	25	371	25	10
10	531	10	315	10	21	10	21	10	535	10	750	10
10	23	662	10	592	10
10	21
10	371
10	22	592	10	872	871
10	351
10	532	10	21	10	28	10	21	766	20	21	551	21	10
10	20
10	371	10	546	10	27	943	10
10	471	10
10	755	23
10	351	574	10
10	411	10
10	21	10
10	791
10	21	510
10	512
10	27
10	579
10	22	10
10	536	10
10	28	10	21	10
10	512
10	887	10	755	10	510
10	24	10
10	25	551	25
10	314	10	512	25	512	10
10	757	755	757
10	519	10	596	10
10	532	10
10	756
10	516
10	572	512	10
10	312
10	431
10	21	10
10	574	10	754	10	29	10	29	21	574	21	10
10	531
10	527	10	22	10
10	23	29
10	21	411	315	10	21	315
10	352	10	371	10	757
10	22
10	21
10	571	573
10	551	10	371
10	21	576
10	837
10	23	10	27	23	27	10	532	21	25	21	10	20	10	25	510	10	25	1852
10	562	10	22	10
10	24	335	10	931	10	24	431	10	571	24	571	10	20	10	29
10	934	379
10	571	10
10	22	10	411	10
10	872
10	417
10	20
10	20	760
10	311
10	20	591
10	951	10	22
10	29
10	21	10
10	29
10	757
10	531	10	28	10	378	10	1852	531	10	831
10	28	10	28
10	791
10	766	10	511	10	571	10	571	10	535	10
10	531	10	21	10	531	10	21	10	21	10	755	756	10
10	20	10
10	371
10	710
10	28	755	10
10	379	10
10	28	837	28	731
10	21
10	750	10
10	22
10	571	10	512	376	10	571
10	538	10
10	731	10	28	855	10	875	21	10
10	411	10	411	10
10	471
10	531	10	531	10	660	10
10	28	10
10	790	732
10	755	10	755	10	755	10	351	310	351	10	471	10	22
10	574	10
10	313
10	769	10	535	10	769	750	769	10
10	319	10	769	10	21	10	913	21	10	312	10	21
10	21
10	510
10	754
10	791	10
10	536	10	536	10
10	21	10	535	10	21	580
10	411	10
10	411
10	311	10
10	20	10
10	517	514
10	351	10
10	20	10	20
10	531	10
10	931	851	10
10	22
10	24	10	591
10	595	10	595	10	375	595	551	10	28	10
10	452
10	22	10	510	519	510	519	10	516	518	633	518	535	22	10	516	554	10
10	311	10
10	25	571	10	757	10	572	10
10	532	10
10	769	20	769	20	595	20
10	768	717	1852	10	371	10
10	391
10	311
10	28
10	417
10	451	10	592
10	872	20
10	531	10
10	769
10	551	668	573	512	10	551
10	27	10	898	10	28	27	10	27	10	28	10	28	10
10	21	578	21	10	21	10
10	571	10	27
10	513	10	416	10	871	872	871	10	519	10	592	10	513	551
10	755	10
10	351	10
10	311
10	755
10	311	10	311	10
10	768
10	431
10	917
10	314	10	760
10	755	571
10	28	24
10	21	10	379	10	21	10	21	632	21	10	21	10
10	319	10
10	371	10
10	24	10
10	592
10	559	572	512	559	10	512
10	23
10	838
10	21	10
10	571
10	371	10	371	10	20	571	512	10	532	10
10	21	10
10	510
10	571
10	371	10
10	837
10	596
10	25	10	21	10	21	22	10	374	10	25	21	10
10	431
10	532	10	532	539	532	10	571	10	25
10	769	10
10	731	10	755
10	20
10	514	10	21
10	25	21	10	635	10	20	760	20	21	10	25	10	25
10	29	10
10	22	10	22	315
10	22	10	22	10	22
10	371	10	571
10	571	10	571	10
10	537
10	951
10	769	10
10	516
10	20
10	532	10	22
10	22
10	533	10	733	732
10	23	10	451
10	558	554	10
10	574
10	28	10	592	10
10	22
10	531	10
10	411
10	750	760
10	572	10
10	22
10	595	10
10	515	10
10	22
10	512	571	10	512
10	21	10	21
10	791	731	10
10	24
10	27	10	532
10	523
10	25
10	535
10	743
10	21	10	21	10
10	592	10	573	21	10	21	791	21	10
10	543
10	592
10	22
10	20	797	20
10	21
10	591	571
10	531	10
10	20	10
10	631	10	571	10
10	573	10
10	21	10
10	21	10	21	10	21	27	29	27	21	10	21	571	10	571	21	10	21	10	21
10	752
10	335
10	22	10	22	10
10	311	10	21	10
10	576	10	571
10	22	10
10	23	10
10	532
10	21	10	21	10	27	21	10
10	22	10
10	571
10	395	10	731	10	731
10	21	10	21	10
10	551
10	29
10	25	571	512	10	25	571
10	536	10	27
10	431	10	21
10	412
10	21
10	335	10
10	393	10	21	797	21	10	21
10	580
10	372	10	25	10	752	10
10	531	10
10	371	10	411	10	371
10	351
10	20	831	759
10	793	791	579	572	510	793
10	910
10	592	10	374	10	371
10	22	10
10	356
10	22	10	577	10
10	515	10	22	311	595	592	10	755	851	28	10	20	574	21	10	20	10
10	875
10	416	10	22	10	22	10	910
10	24	10
10	575	10
10	29	10
10	21	25	10	757	10
10	27
10	27	10	914
10	575	10	512	10
10	25	10	937
10	23	10
10	22	10	21	10	22	10	21	10	22	10	22	10	22	10
10	891	351
10	531
10	371	10	531	10
10	351	10	21	10
10	312
10	759
10	415	10
10	21
10	351	10
10	852
10	459	10
10	21	10	531	10	22	10	21	10
10	21
10	532	10
10	519	10	20	512	20	779	20	760	10	532	21	512	10	20	760	756	10
10	25	21	10	21	10	771	773	10	21	10	25
10	21	10	21	512
10	28	10	28	10	755	10	576	10	991	10
10	311
10	28	10
10	20	10	22
10	519
10	512	519	512
10	354	10
10	931	29	10
10	551	564
10	27	731	10	477	10
10	21
10	21
10	21	10	21	10
10	21
10	531
10	315	10	21	10	22	10	21
10	21	10
10	21	10	757	577	599
10	29	910
10	595
10	25
10	20
10	471	10	471
10	27	21	760	10
10	24	10	22
10	531	10
10	1852	759
10	21
10	532
10	21	10	21	595	851
10	28
10	732
10	512
10	24	10	24	10
10	28
10	21	10	21	10	21	10	21
10	431	10	22
10	752	10
10	371
10	431	10	574
10	757
10	23	10
10	373	10	551	25	10
10	755
10	29	10
10	371	10	371	10	371	27	10	411	592	10	371
10	772	773	27	755	756	20
10	21	10	379	10
10	22	10
10	523
10	411
10	834	10
10	22
10	29	10	532	10	663	10
10	27	10	21
10	551
10	352	349	311	352	10	531	10	25	10	335	531	10	311
10	27	10	21
10	371	10	431	24	535	632	539
10	731
10	20
10	579	10	538	10	22	10	511	27	10	731	10	22
10	411
10	312	10	21	10	21	872	21	10	21	10
10	771	10	591	768
10	571	10	571	10
10	512
10	574
10	21	10
10	25
10	373	10
10	516	751
10	21
10	21	10	21
10	20	10
10	766	20	10
10	1833	10
10	731	10
10	311	10
10	371
10	512
10	21	10	21	10
10	21	10	335
10	836	27
10	532	10
10	551
10	371	10
10	22
10	851	28	991	10	518	25	10	28	888
10	538	537	538	10	512	10	888
10	23	10
10	21	10	21	10
10	371	10	371	10	21
10	20	755
10	531	10
10	29
10	716
10	27	10
10	574	10	573	10	22	10	557	10
10	431	10	431
10	20	10
10	574	10	769	10	434
10	411	10	411	756	769	10	22	10	551	10	411
10	22	10	371
10	22	10
10	663
10	20	1755	719	377	719	377	379	10
10	531
10	479	10	592	10
10	523	514
10	20
10	774
10	836	10	27	10
10	411	10	512	10
10	21	10
10	28	10	532
10	1852	10	510	10
10	24	10	24	10	24	10	451	24	10	373	378	373	378
10	21	10	21	10	910	21	10	21	10	756	755	20
10	21	731
10	512
10	311
10	510	10
10	559	571	10
10	372	10
10	28	10	21	10
10	379	731
10	755
10	28	574	10
10	571	519
10	532
10	512	21	512	573	512	10
10	20	10	733	20	10	20	10	20	10
10	1852	10	1852	775
10	559
10	731	10	20	757	10
10	21
10	21	10
10	1852
10	20	757	20	757	20	10	527	517	527	517	10	20	10	20	10	20	10	20	21
10	27
10	22	10	22
10	753
10	551	10	592
10	27
10	534
10	796	10
10	575	10	315	10	888	798
10	25
10	551	10
10	23	10	750
10	836
10	576
10	731	20
10	25
10	536	10	316
10	392
10	592
10	411
10	25	21	10	25	312	10	21	10	25	10	21	10	22	10	25	22
10	592	827	851	731	737	732	10	427	10	20	592	731	774	20	10	20
10	573	10	335
10	22	10	22	10	24	22	10	24	10
10	514
10	21	574
10	574
10	351	10
10	20	10
10	22	10	22
10	532
10	537	632	10	512	10	24
10	21	10	319	769	10	20	10	24	10	21
10	757	10
10	519
10	21	10	21
10	22	10	731	22
10	21	10	21	10	21	532	10	21	10	21	10	21	512	21
10	575	10
10	27	21	10
10	21
10	310
10	731	10	755
10	29	10	29	10
10	21	10	21	10
10	371
10	22	10
10	411	10
10	371	411
10	371	25	10
10	551	10	713	27	791	27
10	21
10	22
10	533	10	532
10	571	10	531
10	574	21	10	21
10	451	10	571	10	592
10	510	10
10	21
10	854	10	771
10	710	10	315	10	527	10	23	10	550	10	913	10	21	10	21	757	10	20	755	10	21	10	21	10	411	21	10
10	22	10	378	10	21	10
10	571
10	29	10	28
10	913
10	354	10
10	571	756
10	596
10	25
10	755	10	755	760
10	573
10	512	10
10	21
10	21	10	21	10	21	10	21	10
10	580
10	21	10	24	10	22
10	411	10	711
10	391	10
10	512	10	21	10	21	10	21
10	766
10	21
10	516
10	564
10	546	10	994
10	472
10	475
10	25	10	20	10	532
10	536	10
10	25
10	27	1852	27	887	27
10	412
10	434	10	512	10	571
10	25	10
10	755
10	371	10
10	20
10	790	10	790	10	23	10	768
10	417
10	21	10
10	592
10	912
10	25
10	579	515
10	27
10	20
10	411
10	750	10	22	23	379	21
10	27
10	451
10	579	21	731	10	531	10
10	411	10	756
10	551	10	416	10	512	21	10	1852	10	595	592	10	878
10	532	10	532
10	376	10
10	316
10	573
10	25
10	22	10	592
10	25
10	24	10	24	10	22
10	899	10
10	29
10	21	576	21	10
10	24	10	24
10	756	10	571	10	571	10	538	10	571
10	27	10	27	10	571	577	931
10	20	717
10	379
10	23
10	29
10	21	10	21	668
10	411	10
10	555	21	10	21
10	22	10	22	10
10	716	10	951	10
10	532	10	533	10	532	10	510
10	21	10
10	351	10
10	431	10	22
10	22
10	28	838	10	20
10	771
10	20	10
10	27	554
10	531	10
10	20	531	10	20
10	574	10	756
10	512	10	512	10	512
10	536
10	351
10	377	719	10	551	791	435	10
10	519
10	769	10	316
10	311	10
10	417	21	10	21	10	21	10	512
10	411	10	372	10
10	411	531	10	22	10
10	550
10	572
10	871
10	28	22
10	371
10	532	10
10	351
10	28	10
10	23	10
10	392
10	21	10
10	335	10	591	768
10	311	10
10	371	912
10	773	516	10	25
10	24	10	731	10
10	451
10	391	10
10	773	20	10
10	755
10	516	10	29	10	516	10	29	10	315	10	516
10	755
10	22	21
10	20
10	756	21	10	27
10	22
10	27
10	29
10	311
10	514
10	28	10	411
10	27
10	751	10	24
10	510
10	28
10	335
10	757
10	514
10	24
10	22
10	311	10
10	28	750
10	760	10	371	10	22
10	27	10	591
10	592	10	592
10	755	10	20	10	25	755
10	552	633
10	23	10
10	1852	24
10	318	10
10	29
10	477
10	21	10	27	10	27
10	25
10	512	10	734
10	523
10	20	10	510
10	538
10	21
10	311
10	371
10	597
10	311	10
10	21	10	21
10	519
10	510	10	1853	10
10	22
10	27	10
10	535	10	451
10	20	21
10	755	756
10	523	10	991	10	378	10	512	21	10	21	10
10	537	10	311	10
10	29	10	516
10	911
10	28
10	28
10	28	10	472	10	28
10	755	752
10	351
10	28
10	311	10
10	312
10	21	10	21	10
10	576	574
10	757	10	374	10	21
10	512	10
10	22
10	22
10	790	27	732	733	790	27	852	23	710	27	10
10	532	10
10	22
10	21
10	21
10	21	553	21	10
10	21
10	27
10	21	10	595	21	10
10	25
10	22	10	22
10	701	599
10	551	25
10	311	10
10	512	10	571	512	27	10	591	1852	591	10	591
10	574	10	574	575
10	731
10	543	10
10	755	10	899	10	516	551	577
10	374	10	771
10	519
10	537	10
10	25	852	10	379
10	371
10	596	662
10	20	10
10	750	10	411	10	411	10	28	10
10	512
10	21	10
10	759	10
10	21	10	21	10	21	10
10	371	10
10	757
10	28
10	21	571
10	510	10
10	21	10
10	21
10	429	10	351	10	351	10	21	10
10	335	10	515	10	763	755	10	716
10	27
10	21
10	512	571	512	10	29	10
10	931
10	891	910	10	454	432	10	731	760
10	792
10	379
10	769
10	351
10	23
10	434
10	510	10	25	791	792	791	792	25	510	1852	757	20	10	22	10	510	20	10	25	510
10	22	10	527	25	10	591	10	538
10	778	759	898	10	21	10	21	10	371	21	10	411	10	21	10	21	10	21
10	596	592
10	775
10	514
10	592
10	429	10	393	10	29
10	22	10	22
10	572	10
10	571	10
10	21	10
10	21
10	29
10	21	10	21
10	871	10
10	731	27	714
10	20
10	22	10	20	10
10	20	10	716
10	21	22	10	21
10	532	10
10	635
10	756
10	910
10	421
10	21
10	351	371
10	510	10	29	25
10	769	871	21	10	769	10	731	10	28	21
10	532	10	531	10	24	315	10
10	817	10
10	429	24	10	21	10	717	21	317	10	21	10	22	10	575
10	512
10	371
10	21
10	379	10	29	10	532	10	871	10	532	10	991	970	10	532	10	510	10	29	371
10	371	10	476	10	21	10
10	759	10
10	660
10	766
10	21	10
10	913
10	510
10	21	10	21
10	20	10
10	537	25	10	25
10	22	10	22	10
10	28	10	579	10	755	28	10
10	411	10
10	451
10	871
10	21	10	21	596
10	20	10	20
10	750
10	917	10	571	10	554	10	571	10	571	512	10	21
10	754	10
10	512
10	371	10	371	10	371
10	22	10
10	421
10	762	20
10	371
10	29	10	551	552	10	29	10
10	22
10	756	1852	10
10	579	570	579	10
10	598	596
10	731
10	532	10	532
10	757	10	710
10	755
10	851
10	411
10	411	10	759	27	10	411	10	571	668	756
10	28	10	722	21	10	315	10	21	592	755	21	10	755	592
10	27	10	538	523	511	27	731	791	27	10	27	731	769	10	28	10	572	575	910	10	731	10
10	431
10	592	10
10	512
10	411	10	411	10	510	10	411	10	411	10	411	10	510	10	537	10	510	21
10	532	21	10	21	10
10	512
10	532
10	28	10	752	10	512	10	28	10	21	512
10	22
10	579	25	10	23	10	756	10	25
10	20	756	769	20	10	891
10	551	871
10	22	10
10	755	10
10	531
10	20
10	571	760
10	20	10	20	991
10	769	20	351	10	20	10	351	317	10	20
10	25	10	25	10
10	510
10	523	20	596
10	532	557
10	28
10	21	10	21	10
10	21	10	21
10	27
10	21
10	531	10	531	10	754	20	10
10	756	10
10	595
10	21	10
10	554
10	351	10
10	20	10	20	10
10	372
10	311	10
10	25	10
10	21
10	411
10	519	10
10	757	10	22	10	22	10	22	10
10	531	10	531	10	25
10	531	10	531
10	756	10	514	792
10	755
10	554	552
10	20	755	596
10	773
10	519
10	316	10	316	10
10	760
10	20	10	357
10	592	10	769	10	21	10
10	311
10	777	766	20	851	10	20	10
10	27	10
10	755	10	559
10	757	10	531	10	592	571	10
10	21
10	527
10	27	716
10	592
10	20	29	10	413	10	20	10	29	10	510
10	21	757	21
10	551	25
10	22
10	22	10
10	29	10
10	21	10	21	10
10	21
10	23	378	10	23	10	755	371	10	22
10	512	10	731	791	731	10	351	354
10	25	10
10	411
10	24
10	760
10	769	10	22	10	516	10	516	10	571	10
10	519	10
10	411	10	21
10	571	21
10	28
10	24	10	538	10	351	10	21	22	10	21	10	21
10	371	10
10	757
10	23	755	592	10
10	25
10	531	533	10
10	20
10	25	10	25	10	770
10	22
10	20	10	311
10	731	719	10
10	755	10	816
10	28	831	10	731	10	22	731	730	731
10	411	10
10	574	10
10	757
10	592	10
10	371	379
10	917	10	575
10	574	10
10	935	10	574	571
10	21
10	790
10	733	888
10	515	519	10
10	551
10	514	10	1852	755	513	27	335	10	513	10	755	854	10	27	371	913
10	20
10	379
10	768
10	851
10	429	10
10	574	21	10	21
10	536
10	736	23	1852
10	318	10	523	591
10	532	513	510	10	24	10	512	519	510	10	24	10	592	20	10	512	513	10	512
10	20	29
10	431
10	20	10	20	769	20	769
10	431	10	769
10	21	10
10	790	732	755	577	23	716
10	357	10	25	21	10
10	312	10	371	516	312
10	24	513
10	899
10	531
10	519	10	471	10	519	573	10	471	10	411
10	755
10	439
10	531
10	311
10	25	10
10	592	10
10	535
10	816
10	531
10	411	571	551	10
10	578	576	851
10	755	10
10	21
10	731	27	731	10	312
10	574	21
10	21
10	853
10	532	10
10	22	10	22
10	471	10	378
10	531	10	718	10	531
10	757	10
10	531	10	755	28	871
10	21	10	21
10	29
10	550	25	10	1852	10	550	25	10	531
10	22	10	21	10
10	24	10	25	10	24	10
10	21	10
10	371	27	510	10	513	10	371	10	512
10	351	379	10	755
10	911	10	28	23
10	22	10	23	914	10	23	553	511	22	10	21	312	10
10	510	10
10	411	10	734	28	27	730	27	10
10	411	10
10	22	10	22	10	22
10	20
10	29
10	371	1852	10	371	10	731	753	755	1852
10	877
10	735
10	472	10	25	21
10	21
10	23	855
10	713
10	757
10	595	591	595	898
10	432	10	753	537	10	25
10	431	10
10	791	715
10	757
10	559	579	10
10	412
10	431
10	451	311
10	21
10	22
10	21	10	22	10	21	10
10	591	595	10	571	10	591	571	10	532	10	431	571	595	22	21	10	663	20	10	413
10	750	755	773	755	10	371	557	10
10	756	10
10	512	10	29
10	311	10	21	10	311	10
10	21	516
10	712
10	378	10	20
10	757	24
10	755	592
10	22	10	20	10	516
10	29
10	27
10	21	10
10	512
10	22	10	21	10	21	10	22	10	512	21	10	21	512	10	512	10	21
10	21
10	21
10	751	10
10	576
10	532	21
10	335
10	532
10	21	10	21	10	21
10	571	10
10	1853
10	538	10	856	10
10	20	757
10	371	10	592
10	27	10
10	24
10	592	10	431	10	513	592
10	531	10
10	413	10
10	27
10	558
10	712
10	21
10	371	10	536	10	371	10	536
10	371	10	755	10
10	378	10	21	10	21	10
10	512
10	21	10
10	21	1852	10	21	10
10	22
10	532	21	10	769	21	10	532	10	21	10	731	773	769
10	21	25	10
10	454	10	335
10	335
10	571
10	21
10	21
10	431
10	431	10	431	10	21
10	710	716
10	24	10	371
10	631
10	20	10	20	756	20
10	755	10
10	559	10	737
10	20	10	899	10	20	10	310	10
10	573	10	22
10	769
10	311	10
10	459
10	21
10	379
10	510	21	10	772	10	21	10	558
10	471
10	512
10	755	731	10
10	22
10	20
10	769	10
10	415	10	27
10	595
10	21	10	769	21	10	21	10	21	10
10	750	10	755	27	10	22	10	755	10	750	10
10	532	10
10	756	10	21	10
10	21	10	21
10	562	592
10	575	21
10	21
10	28	10	28
10	512	10	27	559	512
10	531	10
10	991
10	579	22	10	20	10	539	516	10	22	29	10	22	10	20	10	763	20	10	22	10
10	21
10	22	10	22
10	22
10	20	719	10	20
10	415	10	27
10	27	371	10	591	28	10	27	10
10	27
10	21	10
10	535	10	22	10	22	535	10	27	10	21	10	22	10	22	10	557	21	10
10	356
10	24
10	871	755	10	21	28	743	10
10	21	10	392	21
10	21
10	28	10
10	29
10	571	21
10	22
10	312	10	731	10	432	10	517	523	510	757	10	28
10	28	10
10	768	20	10	20	536	10	592	10	571	20
10	575	10	29	575
10	27	510	10	27	714	27	10	27	10	27
10	25	591
10	27
10	451	10
10	317	10	317	10	392	10	571	21	571	10	571	21	10	21	10	21	571	20	10	354	10
10	519
10	512	27	10
10	891
10	25
10	731	10
10	21
10	20	10	577	20	27	10	757
10	25	755
10	592
10	20	10	20	10
10	375
10	550	591	10	591
10	760
10	21
10	899
10	21
10	21	10
10	886	833	917
10	21
10	533	10
10	556	10
10	512	10	25	512
10	20	730	733
10	756
10	580	21
10	315	10	531	10
10	21	10
10	411	10	411	10	710	10	471	10
10	510	10	27	10	571	10	27	1833	20	757	10	27	571	10	790	10	411	10	411	10	756	20	756	591	10	25	10	20	10	27	754
10	411
10	744
10	817	827
10	571	10	571
10	20	21	10	21	10	20
10	20	10	20
10	451	10	379	10	451	10
10	21	10	21
10	351
10	28	10
10	898	10	21
10	21	10	21
10	535	10	29
10	510
10	312
10	757
10	571	10	429	571	10	22
10	536	10
10	22	10
10	551	10	22	10	523	10	22	10	551	572	512	10	512
10	25
10	21	10	532	21	512	10	591	21	10
10	514	10
10	476	10	21	10
10	373
10	411	10	411	10	411	10	519	731	10	29	10	29	10	519	10	21	10	21	10	411	10	27
10	22
10	29	10	29
10	21	10
10	21
10	21	10
10	29
10	755	754	10	310
10	899
10	716
10	24	10
10	25
10	591	21
10	431
10	28
10	459
10	532	10	755	10
10	1558
10	350
10	21
10	22	10	22	10	22	10	24
10	565	555
10	315	10
10	21
10	595	10
10	25	10	24	10	773	575	571	10	24
10	769	10	532
10	21	431	10
10	516	10	766
10	531	10	27	10	27	10	419
10	21	10
10	755	10	755	1852
10	512	10	512	10	22	24	10
10	512	10	21	10	598	10	512	21	512	10	760	512	431	10	512	21	753	768	10	417	10	21	512
10	25
10	371	10	931	10
10	755	10
10	371
10	571
10	532	10	21
10	745	743
10	379	370	10	21	537	10
10	21	10
10	756
10	371	10	513	10	20	10	710	10	371	10
10	716
10	23
10	513	10	24	10	532	22	10	378	516	513
10	532	10	532
10	335
10	631	536
10	511	10	431	10	411	10	826	21
10	21	10	21	10	21	510
10	21	10
10	515	10	510	10	21
10	532	533
10	21	10
10	25	10	25	10	25	10	431
10	21	10
10	21	591
10	374
10	663	10
10	573	10	757	10	29	371	10	29	10	512	371
10	21	595	592
10	533	22
10	531
10	372	538	10	371
10	751	10
10	911
10	21
10	791
10	27
10	513	21	353	10	22	10
10	575	791	773	376	10	316	10	21	10	370	373	21	10	373	10	391	10	21
10	592	755	10	21
10	25
10	25	10	25	571	512	571	21	10	25	10	21	10	25	512	10	25	510	25	510	20	10	633	411	10	571
10	20	10	755	10	20
10	553
10	512
10	21
10	790	791	853	10
10	558
10	760
10	750
10	22
10	25
10	21
10	512	20	10	27	10	391	10	591	595	10	335	10	391	10	27	10	27	10	20	512
10	757	10
10	750	591	599	591	599	750
10	790
10	513	10
10	312	10	379
10	21	10
10	516	10
10	21	10	311	10
10	21
10	23
10	27	10	771
10	513	512
10	571	10	379	10	22	10	22	10	371	571	10	22	10	571	27	21	10	21
10	752	10	356	10	27	772	27	21	10	855
10	710
10	22
10	25	10
10	22	10
10	316	10
10	510	10
10	354	576
10	871	10
10	23	10
10	451	10
10	412	571	10	21
10	20	10	20	10
10	20
10	512	10
10	411	10
10	551
10	20	10	574	20
10	373
10	531
10	315
10	471	10
10	573	10	22	10	21	20	10
10	592	731	10
10	22	10
10	25	10	20	10
10	514
10	519	1852	10	871	10	27	519	23	28	10	23	871	23	10
10	24	10
10	21	10
10	412
10	592	752	592	10	531	10
10	754	20	10	20
10	311
10	527
10	317	10
10	755
10	27	757
10	512	759
10	571	10
10	20	27	10	595	20
10	757	10
10	316	10
10	22	10	22	10	22	10	22	477	10	28
10	792	10
10	451
10	512	10	25
10	833
10	571	21	571	10	24	10
10	311	10	757	10
10	431	10	431	412	10
10	25	10	595	10	510	1852	10	317
10	510	10	791
10	22
10	21	10
10	512	10
10	513
10	757
10	25	10	21	10
10	551
10	731	10	531	10	571	27	791	792	791	731	27	791	731
10	531
10	913	10	834	10	317
10	769	25	10	27
10	20	839	20	899	20
10	21	22	10	21	10
10	21	512
10	510
10	755
10	516
10	479	10	28
10	21	10	29	10	551	21	754
10	310	10	571	25	571	10
10	22	10	20	10	22
10	532	10	512	10	432
10	25	10	432	10	574	21	10
10	537
10	312	10	577
10	778
10	743
10	22	10	22
10	411	10	516
10	451	431
10	351	10	451
10	537	10	512
10	551
10	512	10	552	10	23	10
10	731
10	551	10
10	21	591	10	21	10	21	10	22
10	574	10	376	10	512	574	20
10	871	10	572	27	10
10	536
10	592
10	731	371	10	731
10	411	10	762	574	10	411	10	571	10	431	10	311
10	25
10	551	10
10	21	10
10	510	771	668	759	668	760
10	29	10	20	10	20
10	23	10	434	516
10	532	536
10	756	760	750
10	551
10	27
10	21
10	315
10	23	10
10	512	10
10	22	10	22	10
10	29	10	27
10	24
10	312
10	373
10	21	10
10	510	10
10	25	10
10	24	10
10	21	10
10	852
10	371
10	21	10	21	10	28	21	23
10	27	713	27	10
10	512	1558	10
10	20
10	510
10	21	768	21	10	21	10
10	25
10	351
10	910
10	24
10	29	710
10	532
10	662	10
10	21	10
10	370
10	20	10	316
10	754
10	20
10	373	10
10	28	836	28
10	371	10	371	510	10	21
10	758
10	316	10
10	451	10	917	371	10	335	10
10	551	10	551
10	25	10
10	451
10	24
10	371	571	10
10	29	10	29	10
10	315	10	1558	554	1558	10
10	371	10	371	22	10	22
10	21
10	311
10	523
10	359	10
10	592	20	10	20	10	592	20
10	21	10	22	10	22	10	21
10	851	877
10	571	10
10	316	10	731	10	574
10	573	21
10	29	10	22	10
10	731
10	910	10	550
10	21	10
10	796	731	10	512	10	451	10
10	21	10	572	21
10	734	10
10	25	10
10	28
10	311	10	311	10	21	10
10	511
10	531	536	10
10	27	25
10	23	10
10	23	28
10	888
10	22	10	22	10	22
10	561	10	21	512
10	21	10	21	10	21	10	21	10	21
10	510	20
10	910	10
10	21
10	21
10	471
10	20	571	21	513	571	10	371	731
10	510	10	510
10	20	750	20
10	411
10	20	755
10	754	10	769	757
10	571	417
10	511	21
10	731	431	10	793
10	411	10
10	411
10	750	10
10	755	10	21	10	21	10
10	514
10	711	798	701
10	795
10	552	551	10	20	760
10	21	755	576	574	21	574	29	10	21	10
10	379	10	898	10	371	10	471	10	371	10
10	21	10	21	10
10	316	10	377	375	377	375	10	851	763	10	663	660	757	760	10	411	10	757	10	577	883	718
10	898	10
10	27	10
10	22	10	22	10	22	10	22	10	22
10	21	10	316	10	315	10	21	411
10	29
10	21
10	315	10
10	335	10
10	871
10	29
10	20
10	533	10	22	10	316	10	22	10
10	22	10
10	22
10	531
10	417
10	22	10	20	10	22
10	411	10
10	20	10
10	731	10	20	10
10	25
10	21	10
10	451
10	29	10
10	552	10
10	21
10	22
10	573	10
10	371
10	20
10	535	10	512	10
10	411	10
10	557
10	539
10	24	10	899	10	24
10	27	10	371	10	27	21
10	27	10	20
10	538	531
10	532	10	21	10	750	10
10	551	10	754	10	24
10	316
10	852
10	20
10	471
10	21
10	531	10	531	10	22	10
10	21	10	21
10	371	10	571	592	797
10	535
10	371	635	531	10	531
10	25
10	21
10	25
10	312
10	23
10	532	21
10	535	10	21	10	21
10	21	10	759	668	771
10	29	10
10	21	10	21
10	372
10	757	21	20
10	21	10	21	577	21
10	591	592	10	21	371	10	371
10	28	10	1755
10	21	10	21	10	21	10
10	29	10	29	28	10	28	731	10	28	10	316
10	24	10	538	531	798	564	10	24
10	519	25	510	10	21
10	852
10	431	21	10	21
10	531	10	517	10	531	10
10	531	10	532
10	25	10
10	22
10	1558	558
10	510
10	27	10	28
10	471
10	1852
10	24	410	24
10	730	10
10	355	22	10
10	451	10	351	10
10	577	10	21	10	21	10	21	577	21
10	391	21	10	21	10	21	10
10	415
10	20
10	972	10	531	10	28	10
10	769
10	633
10	571	10	854
10	755	10	1852	755
10	755
10	512	10	27	10	512
10	20	10
10	510	10
10	566	451	10	451	10	312
10	516	10
10	750	10	754	660	663	10	754	663	10	752	10	317	352
10	21	10	21	10
10	759
10	24	10
10	27
10	771	10	21	10	21	10	27	10	21	771	10
10	29	833	10
10	532	312
10	21
10	379
10	592	20	10
10	772
10	531
10	371	10	752	769	20	10	592	752	769	10
10	571	10
10	531	10	512	573	512	10	552	10
10	27
10	510
10	576
10	22
10	451	10	317	10	22	10
10	751	731	733
10	21	10
10	317	10	21	10
10	577
10	21	451
10	27
10	24	10
10	378
10	531	10	349	10	531	370	10	512
10	313
10	23
10	23	755	10
10	571	10
10	760	10	22	10	411	10	563
10	27	10
10	943	23
10	21	10
10	512	10
10	356	10	21	10	356
10	370	371
10	24	10
10	29
10	551	10	538	10
10	21
10	379	10	431	10	755	10	539	516	10	25
10	28	10
10	523	10	411
10	512	10	512
10	25	10	25	10
10	312	10	312	10	416	10
10	512	10
10	371	10
10	701
10	21	10
10	533
10	760
10	912
10	372	10
10	510	791
10	451	10	411	10	411
10	898	10	790	10	633	10	394
10	29	10	411
10	20
10	411	10	411	10	352
10	21	10	510
10	512
10	27
10	351	556
10	531	10	379	10	531	10	531	10	378	29	531	1832	830	10	755	10	731	10	531	10	27	531	371
10	22
10	411
10	1852	10	735	746
10	411	10	411	10	21	10	21	10	573	512
10	21	10
10	531
10	934	10	21
10	317	10	763	21	573	21	10
10	773	734
10	797	10
10	21	10	838	10
10	25	10	25	10	21	10	21	10
10	1852	755
10	20	10	756	20	10	551
10	755	10
10	24
10	577	573
10	25	10	25
10	514
10	546	10	22
10	512	10	512
10	23	1852
10	310	10	790
10	471	10
10	512	733	10	512	10	757
10	551
10	773	351
10	591	10	24	10
10	27	572	10
10	20	23
10	532
10	21	10	21	10	21	10	311	10
10	21
10	20
10	591	10	769
10	473	10
10	513
10	22	10
10	731	10	731	10	571	579
10	519	10	21	632
10	551
10	316	10
10	476	10
10	412	21	10
10	29	10
10	21	10
10	315	10	21
10	20	510	10	21
10	533	10	551
10	311
10	551	10	512	10
10	22	10	797	755	22
10	22	10
10	21	10	21	10	21	510
10	310
10	757
10	833	10	28
10	763	833	452	10	25	512	10	21
10	24	10	24
10	21	10	21
10	592	10	592
10	351	10	27	10
10	512	10
10	523	571	10	411	10
10	451	10
10	535	10
10	22	10	21	10	594
10	21
10	668	10	21	10	21
10	21
10	532	354
10	457	20
10	21	10	571	21	10	555	10	21	591	10	21	10	21	10
10	21	10
10	317
10	757
10	25	10
10	22	10
10	25
10	391	10	391	10	391	10	579	10	531
10	22	10	22	10
10	431
10	21
10	931	710	10	315	10	574
10	571	10	531
10	22
10	571
10	355
10	714
10	371	10	512	510	10	371
10	717	27	21
10	871	888
10	579
10	316
10	21
10	21	10	21	10	22
10	316	10
10	531
10	531	10
10	731	10
10	532	10
10	930
10	21
10	913	10	24	10	25	10	472	951	10	24	10	21	10	24	734	10
10	578	579	578	579
10	512	10	335	429	10
10	572	10	792
10	21
10	833
10	451
10	28
10	21
10	21	791
10	21
10	754	10
10	20	750	10	533	10	731	20	10
10	760	756	760	20	10	471	10
10	519	10
10	535	10	431	10	28	10	763	752
10	24	750	10	24	10
10	24
10	379
10	21
10	419
10	571	10	23	10	22	10	22	10
10	755	10
10	20	755	713	27
10	28	10	28	10	28	10	27	717	10	755	10	21	10	512	10	512	27	25	21	10	28
10	531
10	598
10	512	10
10	898	899	10
10	710	10	415
10	22
10	411
10	763	10	910
10	21
10	379	10	512	10	371	10	551	21	10	512	371	21	10	411	10	551	817	10	21	10	21	10	25	10	931	20	512	21	379	10	411	10
10	531	10
10	371	25	10
10	22
10	27	10	27
10	913	10	355
10	571
10	20	27	10	20	769	20
10	21	10	531	21	10
10	354	10	757
10	378	10
10	378	10	310
10	551
10	21
10	311	10
10	21
10	551	25	10	21	551	10
10	374
10	20	10	20	10	22	20
10	21
10	951	10
10	757	791	757	10	510
10	870	712
10	532	10	22
10	574	10
10	21
10	371	998	893	10	20	371
10	533	536	10
10	29
10	351
10	551	10	21
10	21	10
10	21	10
10	311	10
10	371	10	371	10
10	554	10	554	10	543
10	755	756	755
10	512	10
10	571	10
10	25
10	27
10	912
10	314
10	21
10	532	10	27	898	532	10	371
10	471	10
10	391
10	668
10	22
10	571	21	10
10	760	750	10
10	1852	354	10	635	10
10	752	10	22	10	475
10	537	10
10	21	10	431	21
10	22	10
10	20	10
10	312	10	743	737	10	731	10	21	10	24	10	757	10
10	25	10	790	10	510	25	10
10	24	10	24	10	769	10	23	10	25
10	22	10	22
10	538	10	21	10
10	510
10	991	10	21	10	335	10
10	818	10	551	10
10	551
10	21	10
10	372	10
10	470
10	754	10	792	23	10	535	10	792
10	888	10
10	411
10	733
10	312
10	310	10	768
10	691	23
10	24	10
10	28	10	28
10	335
10	888
10	27
10	21	10
10	592
10	351	10	551	10	316	10	20	758
10	27	10
10	596	592	10	21	10
10	531
10	21
10	532
10	931
10	20
10	573	10	29
10	531	10
10	316	10
10	633
10	538	10
10	21	10
10	527	1832
10	25	312
10	335	10	887	871	816	10	791	10	799
10	1755
10	437
10	899	10	21
10	376	10	20	10
10	21	10
10	512	10
10	791	771	20
10	315	10	21	10	315	10	24	10	21	10
10	25	10
10	20
10	592	10
10	516
10	20	592
10	20	10	20
10	531	10	579	411	10
10	25	10	571
10	431
10	312	22
10	743
10	724
10	22
10	871	571
10	472	10	21	10
10	28	10
10	21
10	23	10	416	413
10	750
10	27	577	579	577	21
10	21
10	22	10
10	29
10	371	10	411	10	733	10	411
10	532
10	510
10	411
10	571	10
10	21
10	371	412
10	21
10	574	10	531	10	391	29	816	20	851	10	531	10
10	27	25	10	25
10	887	773
10	573
10	316	10	851	10
10	575	10
10	20	592	10
10	573	10	22	10	22
10	573	21	10	29	731	10	29
10	25	10	25
10	731
10	592	10	25
10	28	731
10	536	10	769
10	29
10	21	10
10	591	10	29	10
10	536	10
10	372
10	371	592	575	10	532	371	10	371	10	752	571
10	732	10	531
10	790
10	532
10	576	10
10	22	10	22
10	701	577
10	21	10	21	10	21
10	21	10	21	10	21	10	379	10
10	21	898	771	10
10	564
10	519	10	757	10	757	10
10	27
10	20	10	21
10	20
10	21	10	21	10	452	10	21	10	592	10	21	10	21	10	25	10	21	10	21	10	21
10	21	10	21	10	21	10	21	10	730	10	21	10	21
10	531	10	757	571
10	535	10
10	28	10	28	10	28	10	571	10
10	513	10
10	536	532	10
10	29
10	21	10	21	532	21
10	731	10
10	555	29	10
10	20	10	29	20	29	10	20	10	29
10	411	10	21
10	595	10
10	311	10	25	551	539	531	10	531	10	22	10	22
10	23
10	25	571
10	513	25	10	25
10	994
10	24	10
10	29	10	532
10	371	573	10	371
10	22	10	335	22
10	471	10	21
10	27	25	816	27
10	22
10	533
10	532	10	532	10
10	752	755	10
10	22
10	27
10	599	10
10	538	10
10	531
10	27	10
10	23	10	558	10	23	851
10	571
10	22	10	22	10	633
10	757	10	516	394	371
10	21
10	29	10	510	730	29	371	10
10	28
10	754	10	518	10	23
10	21	10
10	391	311
10	351	10
10	891
10	413	431
10	592
10	372
10	769	10	577
10	512	10	512	10	22	10	512	573	512
10	532	10	315	412	10	592	10	532
10	757
10	27	791	10	27	10	757
10	777
10	914
10	471	10
10	22	10
10	517	10
10	411	730
10	28	10	553	10	20
10	22	10
10	21
10	411	29	10
10	371	10
10	25	575	10	416	10	311
10	29	10	29
10	537
10	595	10	351
10	597	754
10	21	10
10	21	10	21	10	21	10	21	10	21	10	21	10
10	510	10	750	769
10	24	10	411
10	592
10	991
10	27	10	21
10	27	10	21
10	21	10
10	552	514	10	571	10	456	10	580	574	571	24	519	10	472
10	319
10	510	21
10	916	10	351	10
10	315
10	533
10	411	10	411	10	532	315
10	20	21	10
10	29	10
10	29
10	732	773	10
10	556
10	731	10	769
10	574	580	574	10	22
10	953	10
10	537	10
10	21	10	839
10	411	10	513	10	531	10	531
10	513
10	20	10	872	871	10
10	591
10	512	10
10	511	10	475
10	27	816	23	791
10	523	514	523	10
10	531
10	22	571
10	572
10	753
10	20	10	412
10	431	10	550	10	431	10	319	10	755	769	25
10	592	512	10	592
10	579
10	317	10
10	371	10	371	10
10	23	10
10	21	10
10	21
10	316	10
10	572
10	755	21
10	772
10	22
10	351	10	351	10	771	10	22	10	854	10	21	10	22	10	21	10
10	411
10	28	10	22	10	370	531	10	21
10	28	10	573	10
10	572	10	21	10
10	871	873	876
10	536	10	22	10	20	10
10	21
10	512	10	512
10	763
10	25	10
10	28	10
10	21
10	731	10
10	791	731	736
10	22
10	577	10	577	10
10	571	27
10	20
10	538
10	731	555
10	537	10	21
10	20
10	769
10	21
10	510	10	510	25	10	575	574	10	532	10
10	535	10	773	10	22	10	22	10
10	771
10	631	10	951	10	769	10	512	10	512	21	10	21	10	571
10	371
10	833	471
10	22
10	731	10	731	10	791
10	518
10	757	10
10	591
10	22
10	21
10	21	10	21	10	632	10
10	350	25	10	25	10	792	10	571	10
10	531
10	871	27
10	20
10	23	351	10	351	10	23	10	23	10	24	10
10	29	10
10	22
10	535	10	316	10	912	10	22
10	21
10	510
10	21	10	20
10	551	10	22	10
10	370	10	28	10	419	10
10	573	571	10	571	10	571	10	571
10	21	10	379
10	571	10
10	312	10
10	718	10
10	29
10	791	571	10
10	577	21	10	21	10	21
10	757	10	760
10	21
10	755
10	531	10
10	335
10	27	10	27
10	574
10	20	10	471	10
10	769
10	551	792	10	577	10	22	10	22	21	10
10	516	10	592	10	22
10	514	523	10	573
10	21	10	310
10	791	23	10	451
10	574
10	755	10
10	572	10	427
10	351	10	391	553	21	398	10	21	10	351	311	10	22	21	10	766	10	21	10	22
10	718	311	10	21	10	21	579	27	724	10	311	10	632
10	510
10	660	1852	10	571	21	571	10	577	578
10	311
10	453	10	21	10
10	711
10	21	10
10	20	10
10	532	10
10	20	10	1852	10
10	755	10	25
10	571
10	28	10	28	571
10	551	555	10	27
10	571	10
10	21	10	21	10
10	1852
10	370
10	571	10
10	519	10	21	10	21
10	28	915	10	910
10	531	10
10	760	10
10	871	510	10	517	10	22	10
10	411
10	22	951
10	29
10	313
10	594	10
10	736
10	373	10	596	592	596	10
10	763	10	635
10	731	10	25
10	516	10	411
10	311	312	311	10
10	21
10	518	758	20	10	20
10	757
10	451	10
10	571
10	20	10
10	20	769
10	793
10	22	10
10	21	10
10	431	411
10	794	10	731	10	758
10	22	10	22	10	718	23	10
10	21	10	21	531
10	759	10	535
10	379	21
10	21	10	511	25	21
10	473	10
10	22	10	22	10	22
10	21	10	311	10
10	512	527	10
10	755
10	751
10	431	451	452	451
10	25	10	532	10	25	10
10	25
10	22	10	931
10	27	10	754
10	592
10	757	10
10	21	571
10	411	10	411	10	28	758
10	535
10	24
10	411	10	411	10	411	10	411	10	21	10	21	10
10	531
10	755	573	10	27
10	916	10	25	551	25	10	510	10	551	25	760	10
10	22	10
10	311	10	317
10	311
10	532
10	378	10	22
10	22	10
10	315	10
10	311	10	531	10	451	10
10	769	1852
10	411	10	510
10	592
10	22
10	451	10	451	10	851
10	21
10	537
10	21	10	21	10	29	10	22	10	29	10
10	512	10	512	513
10	24
10	25	371	10	531	532	10
10	29	10
10	22	10	663	516
10	551
10	551
10	21
10	29	10	910	10	990	10	29	10	531
10	22	10	22	10	20	23
10	791
10	974
10	517	10	21	10
10	27	733
10	574	10	21
10	592	20
10	591
10	513
10	755
10	378	10
10	411
10	513	470
10	434	10
10	21
10	20	10
10	431	10	21	10	416	21	10	29	10	21	10
10	531
10	755	10	757	10	22	10
10	635
10	471	724	574	591
10	750	10	351	10	20	10	510
10	556
10	23	743	23	28	23	29
10	27	592	10
10	459
10	532
10	20	10
10	21	532	335
10	790	10	351	10
10	512	10	910	351	10	431	10	25	10	1558	10
10	24
10	553
10	371
10	575
10	731	10
10	595	10	476	10	421	10	25	10	27	792	25
10	532
10	575	574
10	20
10	20	10
10	316
10	578	10
10	719
10	21	731	21	10	731	21	551	10	335	10	411	10	531	22	10	21	10
10	20
10	24	10	24	10	736	715	21	10
10	531	10	20	760	20	22	10	531	10
10	22	10
10	21	10	515	21	10	25	10
10	22
10	21	25	10	21	25
10	27	10	663
10	371
10	351	10	510	29	10	316	10	29	10
10	29	10	419	411	10	598
10	335	10
10	532	10
10	25	10	22
10	531	516
10	371	10	353	10	571	10	371
10	769	10	710	379	10	769	431	10	21
10	536
10	755
10	816	10	21
10	23
10	790	20	10
10	23	10	431	10
10	755	10	21	10	21	10
10	511	10
10	531
10	451	10	731	10
10	790
10	750	10
10	25	10	531
10	759	760	579
10	532	10	913	10	20	10	532	20
10	371
10	573
10	22	10	752	760	10	21	22	10	21	10	752	20	21	10	20
10	311	10	311	10	25	10	25	10	411	10	27	556	10	25	10	769	755	769	755	769
10	25
10	21	10
10	516	10	554	552
10	571	10	595	20
10	771
10	21	10	21	10	21
10	22
10	21	10	21	591
10	572	10	572
10	757	10	834	10	635	531	546	531
10	790
10	24
10	758	10	21	10
10	370	10	757
10	851
10	750	10	572	571	757	10	773	571	10	571	10	21	10	571	21	532	538	21	10	750
10	731
10	411
10	20	10
10	21
10	754
10	28	730	10	25	10	21
10	25
10	451
10	532
10	757
10	25	10
10	29	10
10	595	791	595	311	10	25	10	577
10	772	10	20	10	411	10	482	10	772	319	10	20	10
10	512
10	21
10	476
10	595
10	21
10	21	710
10	335	10
10	551	10
10	512
10	21
10	21
10	24
10	21
10	21	10	21	755
10	744	10	21	10	29	10	21	10
10	910	10
10	21	10	21	10	21	10	21	571	21	755	20	10	21	10	21	571	21	571	21	10
10	25
10	22	10	22	10	760	757	10
10	512	751	10	315	10	531	10
10	21	10	21	754
10	25	10
10	592	596	10	311
10	763
10	22	913
10	29	27	571	27
10	310	10
10	20
10	373	10	571
10	592	571
10	771
10	851	10	27
10	533	10	791
10	535	10	22	10	27	10	27	570	758	755
10	910	10	21	10
10	351
10	22	10	22
10	631
10	22	10	22	10
10	371	10
10	559	579
10	335
10	23	10
10	315	10
10	371	10
10	531	22
10	519	10	792
10	25
10	411	10	532	559
10	24
10	20
10	899
10	21
10	21	10	21
10	28	371	310	10	28	371	10	21
10	23	10
10	758	755	759	551
10	21	10	21
10	21	10	21
10	393	10	755	10	591	571
10	769
10	29	10
10	531	10
10	21
10	27	372	27	10
10	931	10	858	23	10	531	10	29
10	592	769	10	769
10	431
10	22
10	532	531
10	22
10	351
10	760	10
10	519	10
10	27	10	20
10	20
10	937
10	534
10	573	571
10	311
10	432
10	22	21	635
10	411	10	21	10	21	10	21
10	419	10
10	378
10	472
10	951	10
10	376	379
10	351
10	451	10	910	10	27
10	20	730	10	20	10	668
10	757	10	351	10	21	10	21	10	351	10	512	21	10	20	769	10
10	510	10	510	10	28	10	510	10	28	10	510	10	510	10
10	415	10
10	21	10	21
10	21	510	21
10	580	10
10	316	10	27	10
10	571	10
10	25	10
10	838
10	719
10	315	10	573	10
10	592	10
10	513	10
10	531
10	20
10	416	816	592
10	757
10	592
10	25
10	23
10	371	10	910
10	22	594
10	22	10
10	755	1852	755
10	359
10	756
10	21
10	510	562	551	25	10
10	21	10	21	10
10	22
10	571	10	427	417	10	571	10	20
10	593
10	898
10	22
10	531
10	25
10	21
10	351
10	592	10	21
10	20
10	554
10	21	10
10	22	10	22	10	22
10	731	10	532	10	532	10	516	10	27	532	539	21	10	21
10	20	10
10	28	10
10	523
10	21	573
10	477	10	412	10	21
10	429	335	411
10	22	10	21	10	22	10
10	20	763
10	357
10	515
10	29	10
10	631	535
10	887	771
10	23	375	10	351	10	21	10
10	21
10	21
10	759	10	314	10	21	10	1852	755	1852	21	10	21	10
10	750
10	551
10	536
10	29	10	29
10	552	516	10	757	373	10
10	559
10	571	756
10	572	10	21	10	23
10	21
10	21
10	21	10	21	10
10	532
10	451
10	716	710
10	731	10
10	551	25
10	24	10
10	551	10	310
10	791	512	10
10	379	10	454	10
10	731	23	871
10	571	10
10	755	20	10	352	313	10	371
10	451
10	23
10	555
10	312	10	21	791	10	315	10	21
10	21	10	21
10	351	10
10	20	10
10	379	10	411	10	531	411	10	21	10	25
10	29
10	591	791	10	411	10	411	335	10	27	791	571	10	411	335	23	10	22	10	531
10	519	10
10	20	10
10	27	799	23	10	519	512	10
10	398	10
10	21
10	551
10	21	10	21	10
10	22	10
10	574
10	752
10	22	10
10	29	10	574	576	577	574	576	577	10	731	10	29
10	411
10	21
10	768	757	10	532	10	532	10	532	22	10
10	531
10	21	10	21
10	838	10
10	371
10	29	371	374
10	592
10	21
10	452
10	371	10	22
10	352	10	20	10	20	577	10	23
10	532	10	21	10
10	432	10
10	28
10	22	10	559	576	575	22	10	22	10	531	10	22	10	771	855	10
10	793	575	10	561
10	21	575
10	579
10	25
10	375
10	871	831	10	25
10	20	574	10	791	731	791	20	10	20	10
10	393	565	10	27	371
10	571	20
10	573	10	579
10	573	20	752	769	20	773
10	635
10	668
10	899	10	755	10	755	24	10	755	769	20	755	899	756	10	20
10	571	512	571	512	10	730	731	571
10	21	10	21	10	21
10	29
10	29
10	359
10	531
10	312
10	731	20	10	20	10	592
10	531	311
10	311	10
10	27	29	10	27	10	29
10	471
10	24
10	371	10
10	28	10	373	10	519
10	20	757	20	757	755
10	411	10
10	635
10	510
10	21
10	531
10	510	10
10	536	10	539	536	25	10
10	513	10	25
10	22	10
10	28	771
10	592	10	25	10	22
10	379	10
10	21
10	459
10	571	10
10	21
10	538
10	731	717	10	731
10	21
10	411
10	411	10	20	10
10	572	10
10	532	10
10	21	351
10	27
10	769	10	512	10	772	769	20
10	635	10	731
10	21	10
10	536	10
10	28	536
10	21
10	510	10	510
10	459
10	572	20	10	512	10	371	10	512	10	21	10	512	10	451
10	431	10	431
10	991	10
10	573
10	315	10
10	371	10
10	22
10	898	760	10
10	512
10	757
10	531	10	577	10	451
10	21	10	21
10	25	10	25	563	25
10	25	532
10	354
10	21	10	21	10	21
10	371
10	527
10	755	10
10	27	20	10	20	10	27	10	559	20	10	756	20	28	20	27	10	516
10	753
10	21	10
10	531	10	531
10	817	10	21	551	910	531	10
10	27
10	891	10	21	10	21
10	28	23	10	771
10	777	759
10	951	10
10	911
10	412
10	23	10	20
10	359	379	10	591	10	756	10
10	28	370	394	370
10	24	414	10
10	20	23	10
10	596	10	23	10	411	10	744	10
10	533	10
10	20
10	20	10
10	351
10	634	10
10	839	10	28	10
10	451	10	532	10	24	10	531	10
10	22
10	592	10
10	29
10	29
10	20	10	20	750
10	1852	20	10
10	28
10	20	10	20	10	20	756	10	20	10	531
10	27	571	27	25	419	10	754	27	10
10	29	10
10	514
10	532
10	411
10	24	1852	21
10	379	10	20	10	20	10
10	516
10	551
10	1852	29
10	21	10	21	10	21
10	755	731
10	552	10	574
10	21	10
10	451
10	773	28	27
10	314	10
10	21
10	531	10
10	29	10
10	546	755	10
10	631	10	25	10	888	10	25	10	571	25	571	10	21	768	592	10	21
10	591
10	29	10	633	10	790
10	574
10	24	10	513	10	769	731	10	769	10	21	10	571	10	21	10
10	27	21
10	27	10	27	592	579	510	10	311	10	510	27	10	27
10	378
10	28	10
10	22	10
10	537	595
10	21	10
10	371
10	551	791
10	29	10	29	10	21	10
10	21
10	431	10	431	10	29	10	431
10	315
10	27
10	27	10	25	27	25	510
10	755	10	21
10	21	10	21	10	21	10	21	10	755	10	531	10
10	1853	10	22	10
10	871
10	25	10	25	10
10	22	10	951
10	25	10
10	21
10	411	10	551	10	991	10
10	432
10	20	757
10	357	10	575	579
10	759	10	510	10	510
10	22
10	20	10	532	10
10	27	592	10	27	592	10	27
10	27
10	536
10	913	10
10	20	573	10	20	532	10	598	591	573	10	532	10	414
10	20	10	20
10	563	553	10
10	451	10
10	21	10
10	459	10	752	10	22	10
10	451	10	451	10	451	20
10	21	10	21	10	21
10	716
10	393
10	411	10	22
10	518	851	831	23	816	10	592	537
10	573
10	21	10	29	10	29	10	998	888	29	21	10	21
10	595	591
10	29	10	379
10	23	717
10	595
10	20	771
10	574	10	755	28
10	311	519	10	22	519	10	21	10	22	10
10	21
10	21	551	512	10	512	21	791
10	411	10	24	411	10	974	10	24	10	663
10	311
10	769	10
10	413	10	419
10	371	10
10	22	10	27	10
10	756	10	756	10	378	531
10	314	10
10	571	575	571	23	10	21	575	21	20	21	20
10	23	10
10	23
10	25
10	411	10	536	411	10	532	10
10	21	10	519	21	571	21
10	531	10	315	10	315
10	575
10	21	10
10	512
10	20
10	22	10	411	10	22	10
10	311	10	311	10	354	10	731	756	760	532
10	371
10	23	10
10	20	551	10
10	21
10	22	10
10	416	10
10	471	10
10	1852	760	10	571	21
10	371	351
10	591	10	755
10	552	551	10	763	20	10
10	510	379
10	451	10	515	10	21	10	21	10
10	28	10	595	10	512	10	371	10
10	471
10	395	10
10	352
10	21	10	379	10	21	10	21	10	21	10	760	21	10	21	10	21	10	575	21	10
10	22
10	21	10	21	10	27	10	21
10	335
10	551
10	21
10	431	10	755	10	755	10	21	10	21	10	431	21	10	20	10	21	20	10	21	573	10	531	10	791	10	415	10	20	755	10	21	10	21	10	316
10	571	10
10	20	10	22
10	20	27	10	27	599	591
10	571
10	28	10
10	20
10	718	10	21	10
10	512	28	10	512	10	471
10	28	27	10
10	24
10	512	10	512
10	21
10	22	10
10	532
10	20	10	910
10	731	790	731
10	378
10	793	10	25
10	311	10
10	379
10	531	10	510	10	571	10	29
10	479	10
10	427	10	355	10	592	1852	755
10	396	573
10	21
10	833	755
10	532	535	10	719	10
10	25	512	579
10	792
10	752	20	10	431	10	311
10	791
10	731	10	25
10	516
10	22	10	22	10
10	24
10	25	10
10	21
10	21	10
10	510
10	21	10
10	913
10	371	10	769	10	899
10	22	10	22	10
10	952	10	21	512	10
10	479	10	316	10	632	516
10	22
10	22	10
10	25	10	25	10	373	10	25
10	459
10	935
10	395
10	1852	10	574	10	512
10	22	10	532	311	22	10	352	10	825	838	371	10	22	10
10	416	10
10	415
10	373
10	28	10	20	750
10	21
10	411	1852
10	871	574	10	411	10	29	10	411
10	21	10	21	10	21	10
10	663	10
10	592	10	551	10	472
10	997	10	392	10	471	10	534	10
10	533	10	511	10	533
10	887
10	411	10	411
10	22	10	22	10
10	910	379
10	578	10
10	27
10	754	10
10	755	10	755	10	512	10	756
10	411
10	28	10
10	512	10	29
10	755	10
10	22	10	28	10
10	577	10	510	10
10	357
10	20	769	20	10
10	354	10	311
10	27
10	533	10
10	371	10	756	10	371
10	27	731
10	553	10	553
10	574
10	412
10	378	10	22	10
10	531	10	551	10	571	21	793	798	21	10	21	531	10	531	10	21	10	312	551
10	510	512
10	354	10	25
10	27	10
10	755	10	351	10	29	991
10	755
10	754	10	310
10	21
10	527
10	24
10	573	27
10	712	27	10	315
10	28
10	21	10
10	791	10	791	10	471	10	533	531	10	532
10	21
10	532	580
10	755
10	21	10
10	371
10	22	10	25	10
10	871
10	471	10
10	22	10	439	755	10	531
10	311	10	335
10	574	10
10	21	10	29	22	10	29
10	435	10	20	10	21	10	25	20	10	29	10
10	411
10	668
10	571
10	755	769	10
10	391	10	532	411	10	351
10	760	10
10	25
10	757	10	757	10	757	769
10	354	10	577
10	24	10
10	731	571	10	28
10	773
10	798	10
10	591	10	23
10	531	10	752	757
10	531
10	27
10	515	10
10	763
10	539	518	10	512
10	29
10	28	10
10	25	10	25	10
10	21	10	21	10	25	755
10	351
10	20	10	20	10	22
10	24
10	910
10	716	10
10	312	25	536
10	21	10	21	10	755	10	21
10	25	10
10	775	852	23
10	376
10	21
10	411
10	20	769	20
10	29
10	21	10	371	10
10	21	731	21	10	21	10	27	21
10	21
10	510	10	451	10	571	415	10
10	20	21	10	21	10	20	769	20	10
10	371	10	371	537	10	373
10	22	10	22	10
10	29	28
10	812	10	21	10
10	25
10	1852	10	510	10	25	510
10	22
10	351	10	731	10
10	871	10
10	22	10
10	472	912
10	311
10	538
10	411	10
10	512
10	22	10	22	757	10	22	10	411	10	591	595	10	24	10
10	532	10	532
10	21	10	21	10	21	10	21
10	335
10	28	10
10	575	10	596	10	755	10	911	10	21	596	755	10
10	411
10	21
10	899	734
10	597
10	27
10	22
10	532
10	571	10	21	756
10	531
10	513	21	10	21	10	513	10
10	592
10	21	10	21	10	21	10
10	792	851	23	10
10	28
10	817
10	432	10	22	10	312	10
10	755	27	10	27
10	25
10	476	10
10	21	10
10	21	27	21
10	371	10
10	23	599	512
10	24	22
10	370	10	1833	28
10	28	10	21	754	757	21	10	27
10	371	10
10	571
10	692
10	516
10	532	10
10	892	10	23	10
10	792	571	10	22
10	22	10	21
10	21	757
10	21
10	551
10	25	10	21	512
10	21	10	21	10	21	10
10	22
10	471	10	391
10	21
10	1852	10
10	378
10	570	10
10	21	10
10	755
10	592	10	22
10	20	10	20	757	20	27	20	10	27	10	20
10	537
10	20
10	574
10	29	10
10	411
10	22	10	592	10
10	21	10
10	311	10	27
10	22	10
10	531	10
10	750
10	21
10	22
10	25	10
10	592	10	20	592	593	592	20	10	575	10	20	592	595	20	21	10
10	411	888	10	888
10	21	10	21	10
10	899	579	10	571	10
10	27	10	316	10
10	591	578	10	571	20	10	591	1852	755	20	591	571	591	10
10	734
10	871
10	22
10	29	10	371	531
10	510	10	21
10	766
10	21	10
10	517	10
10	571	10	571	10	571	510
10	731	10
10	371	310	371	10
10	21	22
10	351
10	577	579	10	577
10	513
10	537	10
10	551	10
10	451	10	315	10	477	10
10	510
10	571
10	20	763	10	20	10
10	22	10	22
10	632	10
10	29	10	951	10	29	10
10	22
10	21	10	21	10	21	10
10	532	10	532
10	25	22
10	310	10	21	10	751	762
10	571	10	571
10	431	10	431	10	20
10	411
10	833	10	759	833	28	10	27	571
10	769	10
10	21	10	21	10
10	28	10	375	10
10	532
10	416	10	596	10	28	10	29
10	29
10	910
10	24	10
10	514	519	21
10	391	10
10	21	10
10	311	10
10	371	10	21
10	573
10	27
10	21
10	888	773	778	773	735	20
10	912	10	371	10	371	10	27	713
10	371
10	953
10	592	573	512
10	371	551	371
10	27
10	531	10	311	10
10	771	10	25	10
10	22	10
10	311	10	311	10	312
10	912	10
10	29	10
10	595
10	553	10
10	21
10	551
10	791	10	391
10	21	10	21	10	21	10
10	733	10
10	316	10	20
10	565	519
10	28
10	20
10	592
10	24
10	512
10	573	515	10	573	512
10	20	10	23	350	25	10
10	24	10
10	27
10	871	10
10	379
10	22	10	371	10	22
10	312	10
10	21
10	595	10	579
10	531
10	411	10	538	10
10	532	10
10	816
10	771	10
10	532
10	531	10	536	10	451	10	27	10	512
10	319
10	27
10	29	10	25	10	913
10	25
10	898
10	758
10	21
10	21	10	21	10	21	10	21	10	21	10	352
10	751	10	22	10	731	20	10	755	756	755	20	10	22
10	21
10	553	10
10	22	10
10	371	10	24
10	531
10	29
10	818
10	414
10	353
10	510
10	25	10
10	580
10	871
10	790	10
10	29	10	891	10	773	10
10	477
10	531
10	379
10	763	29	10	29	10
10	717	10	398	379	10	373	10
10	21	10	21	10
10	571
10	531	10	531	10
10	910
10	21
10	871
10	20
10	311	10	311	10
10	768	755
10	536
10	20	10	20
10	1852	10	731	735	10
10	21	10
10	20	592
10	20
10	23	731	744	731
10	29	10	29
10	311	10	510	21
10	28	10
10	354	351
10	571	10
10	25	10
10	535	10	431
10	751
10	371	10
10	317
10	22
10	314	10	835	10
10	551	10
10	24	10
10	533	10	731	579
10	510	10
10	756
10	571	10
10	431
10	318	10	531	10	551	10	20	10	571	510
10	515	519
10	378
10	21	10	21	10	21	10	550
10	319	530	22	10	22	10
10	512	10	354	312
10	571	10	826	10	411	10
10	535	10
10	371	10
10	21	20
10	25	10	22	10	25	10
10	21	10
10	355
10	350	10
10	573	10
10	538	10	412
10	579
10	592	10	572	10	523	510	512	471	10
10	731	10	21	793	10	22	10	518	10
10	431
10	29	10
10	535	10
10	21
10	951
10	535	10
10	571	10	571
10	21
10	29	10	24	10	28	29
10	21
10	21	10
10	22
10	27	790	27
10	429
10	411	10	21
10	756	797	752	756	10
10	22	10
10	427	10	634
10	371	10	371	10	717	371
10	512
10	28	10	743	28
10	20
10	22	10	22	10
10	319	310	10	21	10	21	10
10	531	10
10	21
10	512
10	24	10
10	571
10	413	10	20	10	769	20	755	769	755	20
10	470	10
10	21	10	571	21
10	27	551
10	512	10	512	20
10	551
10	591	10	532
10	898	512	27
10	1853	756
10	516	10
10	318	10
10	756
10	22	10	22	10	512	570	510
10	22	10	25
10	452	10	20
10	21	512	21	10	21	10	21	10	21	10	551
10	744	510
10	591	592	791	10	591
10	22	10
10	574	10	451	10
10	315	10	21
10	24
10	750	757
10	22	10
10	532
10	335
10	21	10	755	21
10	756	10	371	10	756	10	28
10	21
10	832
10	21
10	757	10
10	516	10	373	10	21
10	591	579	10	29	10	591	10	22	10	513
10	919	10	27
10	25	851	10	21
10	554
10	512	10	471	10	21
10	22
10	28	573	10
10	575
10	29	376	722	29	10	25	10	25	10	472	10	20	10	22
10	27
10	29
10	472	10	25	10	972	10	27	10	25	10	531
10	22	10	511	28	10	22	10	22
10	21
10	22
10	21
10	913
10	662	744
10	745
10	518	532
10	25	10	537
10	755	10
10	351	534	10	351	10	351	10	472	10	24	10
10	512
10	951
10	536	10
10	21
10	512	22	10	662
10	910	10	717	27	10
10	434	410
10	512	21	512	28
10	757
10	731
10	372
10	416
10	793	571	591
10	22
10	27	10	791	10	27	10
10	27
10	23	28
10	580
10	512	10
10	580	519	10	871	519	10
10	318
10	21
10	28
10	310	10
10	351
10	27
10	531
10	514
10	22
10	791	10	315
10	20	25	356	379	10	755
10	512
10	371
10	27
10	592	591	592	10	591
10	371	373	10	579
10	29
10	21
10	354	10
10	24	10	24
10	21
10	21
10	21	10
10	913	10	335	10
10	551
10	971	592	10	527	10
10	913
10	755	472	10
10	29	10
10	431	10	519
10	23	10	23	10
10	20	10
10	27	10
10	24	10
10	28	10	21	10	29
10	769	10	29	10	571	10	21	571	573	571	21	10
10	517	10
10	371	10	371	769
10	391	10	22	10	663	10	22
10	523	514	10
10	510	512
10	27	595	755	10	769
10	531	10
10	20
10	477	10	22	10	21	10
10	21	10
10	371	10
10	533	531	10
10	454
10	916
10	373	10	21	10	21	755	10	755	10	755	750
10	571
10	556
10	531
10	546	10	760
10	25	10	411	10	24	351
10	25	10
10	23
10	24	10
10	312
10	796	27
10	762	20
10	22	10	22	10	531
10	532	10
10	515
10	22
10	411	10
10	515	10
10	29	371	10	29	10	29	10	29	10	595	10	411	10	411	10
10	27
10	574	10	23	818	23	760	757	10
10	886	871
10	27
10	518	10	315
10	371	10	21
10	25
10	556
10	577	451	10
10	29	10
10	312	10
10	757	750	755	757
10	517
10	411	10	414
10	431	10
10	553
10	762
10	595
10	755	769
10	574	10	778
10	21
10	469
10	471
10	23
10	28	10
10	20
10	21
10	371
10	756	10
10	899
10	791	10
10	580	510	10	510	10	791	510	519	10	21	510	10
10	591	10	20
10	29	23	1853
10	29	10
10	591
10	21	514
10	757	10
10	431
10	319	534	10	750	10
10	315
10	25
10	532
10	594	595
10	22	10
10	371	10	451
10	793	559	10
10	311	10
10	20
10	431
10	371
10	25	10	750
10	538
10	396
10	530
10	510
10	592	577	592
10	22
10	29
10	27
10	538	10	21	10	21	10	21	10	21	10	20	10	21	27
10	512	510	512	10
10	411
10	20	10	311	10	21	10
10	591	791	10	790	731	21	731	10	451	10	1852
10	1852	10
10	21	10	21	10	21	10	592	25	21	10
10	719	10	512
10	28	10	635	10
10	571
10	20	731	10	20
10	411	10
10	578
10	758	757	10	25	10	574	10	512	10	757
10	21	10
10	566	10	751	10	317	21	10	21	10
10	351	10	21	10	21	10	21
10	816	310	10
10	575
10	660	10	412	10	571	10	27	10	510
10	22	10	354	10	22	10	22	10	22	10	22	10	20	660	10	20	10	351	10	375	10	20
10	733	10	766	753	10	775	759	10
10	510	10	371	10	371	10
10	312	10	471
10	532
10	29
10	750
10	311
10	577	573
10	571	519
10	29	10	29	10	951	10	29	10	20	10	371	10	371	10
10	534
10	452	10	591	571
10	371	10	571	10	25	21	10	21
10	731
10	20	10	371	10	371
10	21	10	431	10	21	10
10	351	10	871	10
10	532	10
10	21	512	10
10	29	10	29
10	29
10	768	10	714
10	317
10	22	10	22
10	316	10	22	10	316	10	22	10	316	10
10	512
10	760
10	311	10	23	10	769	23	10	22	10	871	23	28	871
10	556
10	910
10	531	633	527	25
10	756
10	755	10	21	25	21	10	916	10	371	10	21	10	371	10	21	10	351	10
10	21
10	28	755	899	757
10	27	10
10	379	10	531	10	760	757	20
10	755
10	755	20
10	769	1852	755	10	532	10	512	10	25	10	899	10
10	592	10	23	21	10
10	752	21
10	22	10	755	10	316	10	22	10	21	576
10	22
10	25	10	25	10	25	10
10	310
10	797	571
10	510	571	25	571	10	25	10	25
10	25
10	531	10
10	595	10
10	22	10	22	10
10	28	10	1852	10
10	22	10
10	25	10	571	512	21
10	514	10
10	22	10
10	571	599	598	791	571	10	572	10
10	374	551
10	29
10	351	769	20	10	351
10	21	10
10	515	571
10	660
10	791
10	376	10	311
10	22	10	755	10	22	10	471	10	539	10
10	591
10	731
10	512
10	799
10	571	10
10	21	731	28
10	712	27	10	933	10	931	10	538	10	791	10
10	534
10	574	576
10	565	10
10	756
10	731	10
10	750
10	24
10	371	10
10	510	10	574
10	515	10	20
10	573
10	532	10	532	10	22
10	471	10	572
10	830
10	411	22	10	471
10	519
10	591
10	432
10	518	510
10	311
10	22
10	716
10	573	10	398	10	23	27
10	512
10	28	519
10	769
10	22	10	899
10	25	10	25	10	25	10	21	10	21	25
10	514	10
10	21	10	21	10
10	556	25	10	351	10
10	20	10
10	21	10
10	21	10	21	10	21	28
10	22
10	536	10
10	21
10	952	10
10	28	10	25	10	791	10	756	595	10	28
10	536
10	21	10	21
10	21	10	21	10
10	357	10
10	512
10	21	10	769	21	10
10	512	10
10	1852	792	10	21
10	910	10	531	10	523	10	372
10	660
10	668
10	21	512	21
10	592
10	871	10
10	632	518
10	29	371	10
10	898	668	898
10	451
10	21
10	599
10	371
10	25
10	371	10
10	21	10	29
10	27	21
10	431	10	25	10	431
10	335	10
10	21
10	21	10
10	510
10	553	10	534
10	21	10
10	370
10	23	831	23
10	22	10
10	580	10	411	10	453	451	10	411	10
10	22	10	417
10	351
10	769
10	355	10
10	555
10	379
10	519
10	551	10	516	10	551	571	10	777	10	731
10	755
10	25	10
10	417	10	27	733
10	451
10	373	10
10	512
10	20
10	21
10	531
10	512
10	24	10	21	10	21	10
10	312	10	21	10
10	391	571	10	25	10	25	10	564	571	10	22
10	351	10	577	10	29	710	10	532	10
10	411
10	512	10	512	10	512	10	517	10
10	579	21
10	755	10	21	10	755	1852	755	1852	21	10	21	10	750
10	510	572	532	10
10	412	10	762	595	591	10
10	20	10	592	10	20	775	10	535
10	577	576	577
10	354
10	562	25
10	531
10	534
10	24	10	21
10	431	10	411
10	535
10	472
10	21
10	20	10	20	10	660	10
10	531
10	591
10	411	10
10	28	578	10
10	21
10	532	10	910	29	10	25
10	724	10
10	21	10
10	571	10
10	22	10	371
10	532
10	310	10	311	10	350	10	310
10	468	10	29
10	755	10
10	551
10	532
10	335
10	533	10	533	10
10	20	10
10	531	10	1852	10	531
10	22
10	592	595
10	21
10	21	10	21	10	20
10	791
10	21
10	479
10	21	10	21	10	356	21	10	21	10	21	10	23	10	534	10	21	10	21	10	21	10	773	738	10	21	10	21	10	21	10	312	10	773
10	25	10
10	817	10	579	10
10	532
10	21
10	22	10	22	10	28	10	22	10
10	1852	10	29	10	1852	10	757	10
10	411	10
10	21	10
10	512
10	512
10	358	10
10	21	10	21
10	837
10	755	28
10	22
10	412
10	538	10	22
10	592
10	22
10	29	10	25	10
10	591	10	21
10	29	472	10	635
10	755	10	471	10
10	532	10	532	10	532	10	379	10
10	21
10	371	377
10	29	10	532	10
10	25	10	25
10	769	10
10	530
10	27	792
10	472
10	21	571
10	768	10
10	24	10	28	10	21	510	21	10	769	10
10	23	766
10	27	10	527
10	27	21	10
10	514	517	514
10	535	10	371	22
10	513	10
10	371	10	23	577	591	595	10	531	10
10	22	10	22	10
10	29	10	771	898
10	839
10	21	10
10	371	10	371	10
10	906
10	512	571
10	951	10	28	10
10	22	10	22
10	510	10	354	10	510	10	25	10	354	27	632	10	25	10
10	21
10	731	10	427	10	27	731
10	411	10	411	10	871
10	855	10
10	21
10	22	10	22
10	563	10
10	27
10	771	772
10	931
10	899
10	597	751	750	773
10	21
10	431
10	21	10
10	21
10	21
10	419	10
10	910	10	312	10
10	531	10
10	910
10	537	374	10	25	10	25
10	21
10	572	10	21	10	20
10	512
10	472
10	22	10	20	10	531	10	22	10	23	10	591	574	21	10	21	10	531
10	411
10	24	10
10	312	10
10	27	10	312	10	27	10	21	27	10	851
10	731
10	22
10	451
10	29	10
10	451	10	311
10	595	10	28	744	28
10	531	10	27	10	22
10	20
10	311
10	310
10	310	10	310	10	1852	750	1852	10	1852	10
10	519
10	411	532
10	24	431
10	315	10	21
10	556
10	763
10	577	10	551
10	371	10
10	21	10
10	531
10	951
10	431	579
10	537
10	871
10	21	10	553
10	571	10	592
10	21	731
10	411
10	20	10	351	10	418
10	757	10	755
10	574	10
10	371	10
10	411
10	316	10
10	898	10
10	23
10	20	771	20
10	773	771
10	25	10
10	24	10
10	21
10	315	312
10	752
10	451	10	734	733	734
10	593	10	22	10	378	10	22	10	351	10	577	578	10	22	10	22
10	717	27	10
10	434	10	875	10	20	755	20	755	10	21	532	21	10	532	10	20	10	21	750	10	791	738	755	10	532	10
10	311	472	451	10	22	10	416	10	471	472
10	27	10	27	21
10	371	10	371	21	571	21	10	21	10	371	571	732
10	471	10
10	910
10	22	10	756	21	10	756	10	411	10	411	10	22	10	21	27	10	21	10	750
10	21	10
10	571	10
10	21
10	662	753
10	311	10	510
10	29
10	794	10
10	891
10	512	10	25
10	532	10	532	10	532	10
10	592	21	10	310
10	29	10	998
10	354
10	531	10
10	514	10	554	514
10	471
10	539	10	411
10	379
10	371	10	510
10	28	10	28	719
10	21
10	28	10	25	10	25	10	371
10	21	10	791	25	21	10	21
10	21	10	21
10	510	10	574
10	21	10
10	732	10	477	10
10	21
10	769
10	314
10	546	533	10	531	10
10	514	10	315	10	25
10	28	10	21	20	576	10	316	10
10	451	10
10	871	872
10	22
10	591	10
10	531	10	20	596	10	519	10	20
10	23	10
10	512
10	27	519
10	752	1852
10	755	10	755	791	10	28	10	596	10
10	768	591
10	379	513
10	20	755	20	10	755	20	755	20
10	21
10	755	21	10
10	370	10	512
10	795	10
10	24
10	22
10	28	23	28
10	27	10
10	311	10	311	10	20
10	575
10	755	311
10	28	27	21	20	10	21	10	21	10	28
10	768	10	455	10	575	10	871
10	22	769	595
10	371	10
10	532	20
10	21	10	21
10	750
10	523	10
10	512
10	769
10	571
10	315	10
10	591
10	21
10	754	759	757	10
10	411	28
10	429
10	21	595	20	10	21
10	25	10
10	451	10
10	516
10	790
10	21
10	311
10	29
10	898	668	898	10	431	412	10	516	10	22
10	551	21
10	755
10	29	477	10	792	10
10	24
10	512	510
10	21
10	431
10	512	10	571
10	791	27	10	553	10
10	512
10	372	10
10	755	10	531	10
10	743
10	21	10
10	755
10	371
10	411
10	371	10
10	21
10	311	10	527	25
10	891	29	910	371
10	468
10	22	10	22
10	21
10	431	315	10	755	756	755	592
10	28	10	311	22	10
10	335
10	21	10	531	21
10	25	551	25	571	25	10
10	20	10	592	756
10	580	574	580	574
10	351	10
10	391	396	756
10	349	10
10	398
10	359	10	359	10
10	21
10	378	10	371	10	771	10	580	10	515	10	378
10	20
10	451	10
10	592
10	21
10	21	10
10	731	752	10	731	10	25	10	20	750	10	731	10
10	24	10
10	22	10	24	10	22
10	27
10	411	532
10	592	769	27
10	512	10
10	374
10	21
10	519	377	27	10	519	10	21	27	10
10	758	750	851
10	772	10	571	574
10	632
10	22	10	551	10	22
10	21	10
10	411	631	10	411	10
10	22
10	543	10
10	21
10	512	27
10	358	10	22
10	312
10	25	10
10	25
10	755
10	512	10	571	10	25	571	10	531	10
10	512	21
10	27	10
10	471	10
10	25	10	25	668	10	25	10	571
10	371	10	532
10	510
10	371	10	513	10	371	10	21	10	21
10	25
10	317	10	29	10
10	532	10
10	21	571	21	571
10	532	10	335
10	411
10	20
10	411	10
10	512	10
10	571
10	510	24	10	379	10	27
10	372	10
10	660	10
10	571	510
10	21	10
10	28
10	22	10	762	10	22	10	22
10	20
10	591	10
10	317
10	29
10	20
10	755	10	755	1852
10	755
10	750	10
10	22
10	755	754
10	24	10	20
10	335	10	591	21	10	352	10	951	21	573
10	763	10
10	354
10	991
10	28
10	376	10	311
10	21
10	513
10	21
10	20
10	756	10	571	10	379
10	311	10	412
10	20	731	20	10
10	21
10	311	10	24	10	910
10	731	10
10	379	10	379	27	10	816	10	517
10	431	10	1852	10	757	10
10	21	10
10	22	10
10	835	10	536	10	27
10	736	10	23	756	10	27
10	21	10	519
10	27
10	791	753	751	10	531	10	751
10	21
10	576	10
10	594
10	759	662	10	21
10	27
10	20
10	371
10	596
10	574	28
10	379	10	312	10
10	21
10	576
10	28	10
10	20	10	20
10	532	10	574	20
10	415
10	21	10
10	25	10
10	546	10	564	551	10	22	10	769	760	20	10	564	551	352	10	22
10	510	21	10	21	10
10	571
10	871
10	595
10	792	10	768
10	551	20
10	754	10	551
10	574
10	22	10
10	471	10	516	538	10	371	10	853
10	22	316	10
10	25
10	571	10	22
10	312	10	991
10	762	10
10	663	10	21	10	21	10
10	28
10	21
10	21
10	21	571	512
10	556	551	10	512	10	20	10	20
10	412
10	20	10
10	21
10	791	592	575
10	21
10	21
10	24	10	24	10
10	27	591
10	592
10	21	10	21	551	21	10
10	596	20	10	20
10	22	10
10	722	27
10	551	21	10	22	10	21	10
10	775
10	22	10	22	10	22	10	318	10	22	29
10	21
10	21	10
10	316	10	29	10	316	10	755	10	571	512
10	579	769	755	20	10
10	663
10	21	10	21	10	21	10	21	10
10	21	10	21
10	516	519	10	575	10	535	10	731	10	516	10	731	10	22	10	22	10	29	20	10	20	451	22	10	20	592	10	532	514	10	731	20	532	10	20	10	575	10	592	10	573	10	21	519	21	10	21	10	22	10	22	10	22	10	412
10	378	10	29	10	791	10
10	351	10
10	22	10	22	10	22	10	22
10	28
10	24	10	20	10	431	10
10	21	10	21
10	21	10	21	10	21
10	533	10
10	595
10	532	10
10	21	755
10	546	10	458	10
10	451
10	29	10	21	559
10	311	10	22
10	532
10	570	559	10	22
10	510	10	411
10	351
10	411	10
10	591	599	591	599	10	733	731	855	852	10	563	10
10	379	10	21	10	21	10
10	431	10	773	753
10	27	10	755	23	10
10	773	771	798	10	21
10	28	816	28	10	28
10	535
10	25
10	25
10	411	10
10	21
10	756	10	352	10	22	10	371	27
10	731
10	790	10	21	10	21	10	21	10	21	10
10	27
10	317	10
10	352	10	352	10	21	571	21	10	773	778	10	21	10	21	10	21	10
10	21	577	21
10	571	10	571	10
10	451	431	451
10	511	10	551
10	532	10
10	20	10
10	21	10	21	10	21	791	10	21
10	532	419	10
10	757
10	591	10
10	21	10	25
10	535
10	551	10	371
10	22	10	22	10
10	532	10
10	24
10	451
10	21	10	21	10	21	10	25	21
10	531
10	411	10	29	10	411	10	571	592	27	10	411
10	899
10	512	25	512
10	852
10	21	10	29
10	571	10	571	10	25	571
10	757	10	22	10	21	514	10	22	371	10	22	10	21	10
10	371	10	27	10	27	571	10	27	371	10	574	10
10	756	10
10	411
10	854
10	27
10	25
10	535	514
10	759	10	411	10	759	411	10	574	10	951	952	951
10	755	10	459
10	411	10
10	29	10
10	512	513	512
10	23	10	371	10	873	10
10	351
10	415
10	20	10
10	20
10	411	412
10	29
10	535	10
10	451
10	27	10
10	21	10	21	10	27
10	516	10
10	27	717	27	10
10	23
10	27	10	21	10	21
10	29	10	596	29	10
10	523	513	732
10	510	10
10	754	770	23	871	23	754
10	20	10	20	10	20
10	574	580	10	769	10
10	27
10	21
10	23	10	550	10
10	371	10	753	10	757	28
10	27	791
10	591	10
10	596	10
10	27
10	21	10	21	10	21	10
10	533	10	756	10	24	10	756
10	559	10
10	22	10	25	10	535	10	335	22
10	571
10	591	10	22	10
10	731
10	25	10
10	351	10	743
10	559
10	312	10
10	535	10
10	575	10	631
10	371	10
10	311
10	394	532	10	411	10	532	10
10	755
10	519	21
10	371	10
10	25	10	755	10	25	10	531	10	755	10	25	516	10
10	21
10	532	10	311	10
10	516
10	553	10	516
10	595
10	21
10	316
10	531	10	914	21	573	10	21	10	21	10	538	10	531	635
10	536	10	28	10	21	472
10	762
10	531	10	317
10	833	10
10	531
10	312	10	717
10	417	10	22	10	22	10	23
10	579
10	29	10
10	351	10
10	20	898	10
10	310	10	29	10	411	10	310	10
10	531
10	21
10	29	10
10	710	377	710	662
10	29	10
10	760	755	760	755	10	411	10	592	10	512	10	574
10	532
10	571	10	394	10	378
10	335	10	793	591	10
10	431
10	576
10	311	10	451	10	20	10
10	517	510	10	28	20	10	768	20	28	10	757	758	10	22	10	28
10	22	10	20	10
10	516	517
10	22	10	22	10
10	451	10	21
10	28
10	351
10	532	10
10	757	750	10	29	23	10
10	24
10	772	10	511	10	772	10	471	311
10	411
10	431
10	580
10	22	10	519	513
10	531	311	10	411	10	913	716	592	571	10
10	591	10
10	532	531
10	512
10	28	10	317	10
10	27	10	27
10	20	10	573	10	20	10
10	22	10	22
10	20	10
10	599	27	10
10	755
10	21
10	759
10	551	25
10	22
10	510	731	730	10	510	10	771	668	763	10	21	510	10	888
10	27	851
10	21
10	25	21
10	411	512	10	573	10	373	10	20	10	411	10
10	371	373	10	21	715
10	412
10	565
10	21	10
10	1853
10	22
10	574
10	28	10	411	10
10	310	10	571	10
10	573	10
10	510	10
10	28	10
10	531	10
10	24	10	755
10	755
10	412	10	351	25	10	25
10	413	876	10
10	21	25	21	10	21	573	10
10	22	25	10	393	22	10	22	10	21	10	23	28
10	28	10	28	10	22
10	476	10	891	894	893
10	757
10	20	10
10	912
10	22	10	24
10	662
10	21	10	21
10	27	10	22	10
10	27	10	27
10	21
10	27
10	772	775
10	532	10
10	571
10	757	10
10	22
10	20	10
10	351	10	351
10	20
10	595	1852	755
10	25
10	21	10	21	10	21	10
10	371	10
10	20	312
10	29
10	318	10	635
10	23	10
10	29	10	21	10	29	10
10	27
10	419	10
10	571	10	571	10	21
10	519	25
10	577
10	760	10
10	432
10	512	27	512	10
10	791	10
10	351	10	351	10
10	20
10	451
10	24	10
10	512
10	516
10	24
10	25	379
10	531
10	591
10	579
10	25	21	10	21	10	21	10
10	755	10
10	851	10	451
10	757
10	755
10	769
10	21	571
10	25
10	431	24
10	23	21
10	1852	10	875	10
10	311	10	515	511	531	10	514	10	21
10	24	10	21	523	21	10	756	21	10	21	10	21	371	21
10	597
10	451	10	451	631	10	23	28	10
10	20	10
10	516	10	411	10	21	516
10	773
10	532
10	21	10	21	537
10	871
10	335	10
10	357
10	574	10	21	10
10	335	10
10	830	10	391
10	25	10
10	20	10
10	532	10	417	10
10	553
10	20
10	757
10	25	21
10	25	10	25	553	10	871	25	10	25
10	511
10	29	10	532	10
10	371
10	512	21	10	512	21	10	21	512	21	10	512	10	512	21	10	573	21	512	10	21	512
10	571
10	451	335
10	21
10	21
10	553	563	553	10
10	27	10
10	25	10
10	21	10
10	21	20
10	755
10	577	10
10	572
10	472	10
10	512
10	899	771
10	411	10	23	592	10	411	10	23
10	754	768	754
10	371	10
10	551
10	891
10	579
10	22
10	371
10	371
10	531	532
10	23
10	536	10	21	10	21	10	22
10	21	771	750	754	27	713	21	10	21	10
10	513	10	931	10	724	10
10	754
10	311	10	311	10	21
10	21	731	10
10	411	10	21	10	411	21	27	732	10	21
10	21	10
10	816
10	25	10
10	311	10
10	513	10
10	22	10	21	10	21	22
10	755	574
10	431
10	551
10	21	10	28	10	512	21	10
10	21	10
10	533	10	574	10	571	574	571	573
10	769	10
10	316	10
10	22	10	551	10	731	10	22
10	311	10	311	10	556	565	513
10	816	28	758
10	763	768
10	551
10	351	10	351	10	21	10	21	10	21	10
10	28
10	20
10	574
10	21	10	21	10	21	10	20	21
10	21	10	21	510	10
10	379	10
10	597
10	660	769	10	29	931	10	887	29	10	29	10	25
10	21
10	757
10	1433
10	532	10	28	10
10	22	10	22	10	769	22	10	574	10	22	10
10	411	10
10	25	10	512	10
10	21	10	451	10	21	591	21	10	21	10
10	27	10
10	28	10
10	579	576
10	311
10	22	10
10	28
10	596	10	512	10	552	554
10	531	10
10	731
10	571
10	22
10	591	592	10	23	10
10	28
10	20
10	531	10
10	24	531
10	760	10	539	514	10	20
10	532	10
10	28
10	417	10	552	10	510	512	27	10	20	10
10	25
10	792	10
10	25
10	595
10	22	10
10	21	10
10	750	10
10	411	24	411
10	20
10	21
10	25	10	25
10	571	10	577
10	21	10	21	10
10	573	571	10	579	512	10	512	571
10	21
10	315	10
10	22	10	22	10	392	10	22	10	22	10	22	10	23	851	23	28	10
10	411	10	20
10	551	10	21	10
10	21	10
10	24
10	531	10	531	10
10	20	10	20	10
10	759	760	756	10	315	10	27	10	27
10	451	10	451	10	592	10
10	25
10	20
10	750
10	910
10	554	10	755	596	755
10	23	10	411	10	24
10	20	750
10	411	10
10	20	10	25	10	21	20
10	793	577	10	20
10	29
10	755	10	592	755
10	769
10	774
10	21	10
10	351
10	533	535	10
10	316	10	516	731	10	523	10	773	10	760	595	313	10	773	10	351
10	315	10	21	10	21	10	312
10	532	411	10	20	760	20
10	20	10	21	20	769	20	10	20
10	27	760
10	763
10	22	10	29	769	21
10	22	10	21	10	21
10	580
10	27	10
10	591
10	21	10	21	10	351
10	25	20
10	24
10	22
10	22	10
10	22
10	21	10
10	21	10	21	10	23	10
10	22
10	25	10	25	10	750	10	25	10	25	10	750	10
10	755	10
10	353
10	28	717
10	411	10
10	592	591	595	516
10	22	10
10	21	10	21	10
10	28	10	668
10	20	771	20	771
10	379	10
10	532	10
10	510	10
10	21	10	21	10	21	10	391	10	21
10	21	536
10	415	10	411	10	25	10	371
10	20	769	10	20	21	10	27	21	27	755	10	21	10	28	10	531	10	21	27	755	10	21	20	21	10	21	10	20	10	21	20
10	21	10	21	573	10	432
10	21	10	21	10	21
10	551	10	21	10	27	25
10	519	10	519	10	20	769	10	20	21	10	20
10	21
10	22	10
10	25
10	379
10	632	10	312	10
10	21
10	28	833	10	769	10	28	10	28
10	27	29
10	24	10
10	769	571	20	769	20
10	24
10	29	10
10	755	10	755
10	21	10	21
10	310	355
10	28	20	10	20
10	971	10	710	376	10	412	10	663	592	10	595	732	10	510
10	25	10	537	10	25	10	25	10	25
10	25	10	392	10	25	10
10	28	10	771	25	10
10	816	10	731	710	376
10	20
10	991	21
10	531	10	21	10	21	10	21	10
10	757	10	20
10	28
10	311	10
10	757
10	22
10	573	10
10	379
10	21
10	21	10
10	591	10	791	792
10	851	756	755	10
10	771
10	335
10	571	10	23	10
10	20
10	731	10
10	851
10	27	316
10	375
10	531
10	871	773
10	755	10	755	378
10	851
10	21
10	25	10
10	510	10	574	10	510	10	531	10	574
10	516	10	355
10	20
10	750
10	351	851
10	21	10	21
10	21	10	21	10	21	10
10	531	10	22	10	22	10	22	10	23	10
10	768	21	10	21	10	21	10
10	516	539	27	371
10	571
10	21	10	21
10	377	10	28	10	571
10	335
10	411	10
10	755
10	592
10	20	10
10	794
10	371	10	535
10	531
10	755
10	319	10
10	21	10	371	10
10	515	10
10	25	10
10	573	512
10	29
10	23	773	10	20	10	531
10	532
10	514	413
10	29
10	730	10
10	871	830	10
10	574
10	312	10
10	20	743	20	10	20	10
10	20
10	899	898
10	23
10	539	10	29
10	357	10	28	23	28	871
10	851	10
10	21	10	21
10	313	10	517
10	871	10	21
10	25	571	10	571	512
10	21	10
10	546	10
10	471	596
10	717
10	516	10	416	20	10
10	20	10	577	571
10	913	27	21	10	510	27	510
10	22	10	22	10	22	10
10	519	10	910
10	21	10	21	10	21
10	512
10	571	10	22	10	21
10	768	592
10	25	737	10	21	10	21	10	25
10	576	10	371
10	411	10	991	731	790	10
10	25	914	10	25	10	312	10	25	10	756	23	28	10
10	22
10	574	10	20
10	757	10	21
10	371	10	22
10	510	10	510	10	555	10	510
10	22	10	22	10	22	10	411	22	10	22	21	10
10	571
10	769	10	378	10
10	887	25	10	431
10	871	10
10	21	10	352	471	10	21	871	21	760	10	21	10	22	10	21	10	21	10
10	22
10	21
10	315
10	543
10	22
10	27
10	411	10	29	10	411	10	411	10	431	10
10	451
10	816	10	27	10
10	371	10
10	577	10	771
10	531
10	577
10	371	10
10	512	10	451	10	519	512	21	731	10	451	10	24	10	512	771	592	595	512	21	519	21	512	575	10	20	24	416
10	25	20
10	951
10	25
10	22
10	531
10	21	10
10	20	10	791
10	597
10	551
10	512
10	22	377
10	21	10	21	10
10	773	10	535
10	757
10	769	10	769	595
10	575	10	769
10	27
10	21
10	411	10
10	20	10	20
10	22
10	551
10	24	10	24	10	531	10	531	10
10	662	10
10	25	10	25	10	29
10	21	591	790
10	911	312	10	412	10	416	10	312	10	23	1853	10	23	888
10	351	10	21	10
10	21	10	21	10	21	10	21	10
10	27	758
10	21	10	546	10	411	10	21	553
10	351	10
10	394
10	573
10	592	10	592
10	571	10	571	10
10	531	10	378	512
10	769	28
10	429	10	571	10
10	21	10	21	10	21	10
10	25
10	415	10
10	22	10
10	771	851	10	25	21
10	1558	10
10	732
10	512	571	512
10	371
10	22	10	592
10	432	411	10	717	792
10	317	10	514
10	910	10	733
10	371	377	10	580
10	538	551	10	972	22	10
10	510	10	574	10	21
10	28	512	10	512
10	635	10	663	10	991
10	779	516	10	22	10	531
10	731
10	574
10	411	10
10	411	10	411	10	411	10	22
10	571	10	431	571
10	579
10	310
10	519	10
10	21	10	21	10	21	375
10	512	10	573
10	532	21	10	532	10	376	731
10	20	755	20	755
10	910	10
10	21
10	391	791
10	532	10
10	22
10	571	10	750	757	10	571
10	335	10	353	10	310	10	314	10	771	755
10	20	375	554
10	351
10	351	10	22
10	715	27	21	10	312	310	10	21
10	631
10	350	10	20
10	375	29
10	451
10	512	571	512	571	512	510	512
10	29
10	20	10
10	379
10	21
10	21
10	754
10	21	10	21	10	21	10	911	910	911	10	771	21
10	22	10	577	891
10	29	10	29
10	21
10	20	10	20
10	516	591
10	733
10	21	512	10
10	28	10	28	378	391	28	10	391	10	512
10	531
10	573	10
10	23	10
10	371
10	21	10	21	10
10	512
10	577	21	10	21	10
10	851	23	710
10	771
10	25	10	25	10	511
10	791	731	743	851	10
10	571	10	917	910	10
10	25
10	20	756	10	20	757	20	757
10	27
10	351
10	631	21
10	27
10	20	10	750
10	592
10	28	10	28
10	756
10	714
10	512	573
10	29	21
10	373
10	21	10	21	592	21
10	25
10	21	10
10	20
10	760	769	760	769	20	760	20
10	510	10	24	10	755	516	10	510	10	510	10	24
10	595	10	29
10	535
10	760	771
10	755
10	311	10
10	21
10	510	10	771	10	754	10
10	371
10	311
10	22
10	20	10
10	532
10	536
10	751
10	21	10
10	22	10	899
10	435
10	29
10	392	10	377	376
10	757	10	1853	760	10	471	10	411	23
10	22	10	22
10	20	10	546	10	28	20	10	28	20	10
10	21
10	731
10	994	10	28
10	512
10	532
10	596
10	795
10	29	10
10	371	25	10
10	20
10	354	10	21	10	533	10
10	21	10	21
10	790
10	516	537	10	29	10	755	10	755	760	10	412	10	571	10	29
10	351	10
10	752	27	769
10	21	754
10	871	873	871	851	10
10	633	335	10	28	10
10	315
10	755	20	10
10	411
10	21
10	316
10	311
10	24
10	411	10	315
10	411	10	719	10	411	10
10	631	10	351	10	551	571	10
10	517	633	10	517
10	378	10
10	22	10	22
10	27
10	512	10
10	315	10	371	10	371	10
10	21
10	20	23
10	335	22	10	791	790	10
10	28	750
10	371	10	535
10	531
10	577
10	419	755	10
10	24
10	831	431
10	514
10	20
10	1852	23
10	21
10	24	10	792
10	21
10	523
10	519
10	531	10	21
10	21	10
10	421	10	574	21	10	574
10	574
10	21
10	315	10
10	23
10	21	10	21	10
10	575	10	25	21	10	25	10	21
10	533
10	20	757
10	21	10	21	10
10	532	10	20	10	573
10	311	10	371	10
10	538	10	25	10
10	21	10	371	10	553
10	21	795	755
10	559	579
10	510	21	510
10	371
10	546	10	574	10	573
10	532
10	592	10	536
10	20
10	315	20	10	591	580	10	21	10	21	20	591	20	10	29
10	731	10
10	20
10	532	22	10
10	25	10	532
10	769	21	10	21	29
10	21	10	21	10	21	10
10	21
10	411
10	21
10	571	10
10	851	28	10	28
10	21
10	22	10
10	574	10	378	10	592	754	21	10	574	10	769
10	21	10	21	512
10	20
10	712	27	10	27	10	471
10	411	10
10	24	10	21
10	512
10	773	757
10	335	10	22	10	24
10	21	10	21	592	591	10	21	10	21	10	21	10	21	10	21	592	10	21	591	10	21	10	21
10	871
10	514	10
10	559	757	10	21	757	10	757	760	757	10	411
10	745	10	27
10	512
10	21
10	769
10	760
10	21
10	535	10
10	27	10
10	24
10	311	10
10	27
10	24	10	28	953
10	564	10
10	919	29	10	316	10	29
10	571	10	21
10	731	10	335
10	27
10	22
10	24
10	25	10	769	20	591	10	21
10	951
10	551	21	10	551	10	23	717	10
10	315	10	795	27	10	475	10
10	22
10	21
10	431	10	551
10	20	10	25
10	22
10	514	10
10	20	10
10	510	10
10	21
10	28
10	311	10
10	574
10	20
10	22	10	316	10	21	10	21	813	825	10
10	354	10
10	21	10
10	29	10	29	10	29	10
10	25	10	22	10
10	21	10
10	551	10
10	591	10	22
10	532
10	551	25	10	551	10
10	431	10
10	755	773
10	27	592	10	23
10	25	10
10	1852	851	10
10	411	10
10	899	10
10	21	10
10	21	10	21	10	514	21
10	791	10	512	315	10
10	21
10	414	10	414	10
10	913	10	519	10
10	571	573	10
10	27	10
10	411	512	10
10	28	871	28
10	571	10
10	27	29
10	532
10	312
10	22	10	532	10	531
10	28
10	22
10	515
10	772
10	531	10
10	21	10
10	512	10	791	20
10	512	10	451	535
10	533	10	27
10	756	10
10	571
10	374
10	531
10	20
10	20	10	475	10	20
10	663	512	10	530	533	10
10	755	769	20	10	24	10
10	411	10	411	10
10	532
10	20	10
10	20
10	512
10	27	10	27
10	571	575
10	21	10
10	311
10	335
10	411	10
10	512	10	536	10
10	719	10
10	28	769
10	751
10	20	10	20
10	28
10	21	532	21
10	411	10	592	10	750	755	10	510	519	596	755
10	352	10	731	10
10	28
10	411
10	531
10	25	10	25
10	851	10
10	371	10
10	27
10	22
10	25
10	510
10	910	10
10	745
10	21
10	773
10	431	10	531	10
10	21	10
10	20
10	519	769
10	21	10	21
10	570	576	10	25	10	25
10	22	10
10	20	10	20	10	512	10	21	512	21	512	10	512	10	535	10	21
10	319
10	717
10	21
10	20
10	519	512
10	29	10	731	551
10	554
10	29	731	573	512	772	10	412	10	411
10	21	10	21	10
10	532	10
10	22	10	512	510	519	10	22
10	25
10	24
10	731
10	518
10	532
10	731	734	731	734	731
10	373
10	20
10	755	10	551	10	763
10	910	10
10	596	10	537	21	10	25	21
10	510
10	373	10	532	10	22
10	27	10	27
10	351	10	371	10	579	575	10	769	20	10
10	757	10
10	427
10	510	10
10	519	10	27	10	513	10
10	335	23	10	314	10	791	10
10	532	10
10	536	10	536
10	533	10	573
10	351	10
10	21	10	25	10
10	471	10
10	531
10	21
10	757	10	512
10	411	10
10	27	10	21	510
10	531
10	554	1433	10	411	10
10	25	10	25	10	28	10	21
10	21	10	21	755
10	25	10
10	20
10	22	10
10	371	372
10	771	20
10	515
10	22
10	517	10
10	27	10	538
10	25
10	535	10	532	10	21	10
10	793	573
10	28	771	10	512	10	512
10	21	10
10	22
10	534	531	10
10	519
10	20
10	514	21	10	551	21	10	514
10	631
10	768
10	554	10	25	23
10	20	10
10	371
10	571	10	571	760
10	710	10	551	10
10	21	731
10	335
10	351	10
10	531	10	531	10
10	532
10	22
10	759	10
10	371	10	411
10	551	10	510
10	22
10	769	10
10	772	10	27
10	632	10	743
10	755	10	755
10	791	10	379	10	791	10
10	755
10	21
10	535	10
10	512	372
10	770
10	354	27	10	571	10	566	10	575	10	27	10	22	10	29	10
10	510	10	24
10	952	10
10	535
10	571	28	10	571	512	571	10	412
10	29	10
10	22
10	29	10
10	335	10	24	10	20
10	538	10	316
10	750
10	312	10
10	391	10	768
10	29
10	27	10	27	10
10	21	10
10	20	25
10	756
10	351	10	551	10	914	10	551	10	21	375	10	21	10	21	10	20	10	21	551	10	351	10	21	10	21
10	23	10	731
10	29
10	512	10	531	10	531	10
10	877	10	27	10	891
10	20
10	411	10	411	10
10	411
10	411
10	716	27
10	21	10
10	21
10	22	10
10	351
10	28	10	28	10
10	772
10	21	512	21	10
10	21	25
10	531	25	10	559	10	25	10	25	510	10	21	10	27
10	23	10	532
10	312
10	791	10
10	410	451	10	451
10	371	10	769	10	351
10	550
10	731
10	769
10	513	510
10	22
10	571
10	512
10	471	10	21
10	580	10	311
10	574	21
10	434	10	21
10	591
10	595
10	29	10	312	10
10	571	10	23
10	25	10	371
10	21	10	21	10
10	755	10	551
10	22
10	20	28	20	10
10	731
10	792
10	451
10	1852	755
10	20	10
10	21
10	20	755	20
10	519	10	20	10	760
10	25
10	471	10	451	10	527
10	20	10	28	833	28	833	20	573	512	10	20	10
10	755	10	755
10	24	10	571	20
10	27
10	790
10	411
10	25
10	22	10
10	731	27	731
10	25
10	991	10	27	10	21
10	791
10	21	10	510	21	552	510	10
10	577	573
10	24	10	471	10
10	510	10
10	21
10	376
10	20
10	416	10	21	731
10	519	10
10	24	10	21	573
10	592	591	592
10	791	10	411	10	316	10	571	10
10	512
10	21	10	21	10	21
10	571
10	317	10
10	28
10	357	10
10	22	513
10	592	10	571	510	592	10	22
10	571
10	888	10
10	22
10	599	592
10	858
10	561	10	759
10	592	591	592	10
10	21	357	10
10	379	10	591
10	21
10	21	10	21
10	510
10	577	591	595	591
10	28	10	28	10	28	20	10	22	10
10	24
10	21	10	21	10
10	315
10	760	10
10	371	391	371	10	371	10	411	10	755
10	771	10	21	10	21	10	477	10
10	510
10	21	10
10	551
10	772
10	371	10	21	10
10	532
10	25
10	29	839
10	21	25
10	21	10	21	10
10	758
10	371
10	25	10	592	10	910
10	357	10	536
10	574	10	898	771	10	898	10	22	10	574
10	571
10	411	10
10	757
10	351
10	512	21
10	412
10	754	10
10	23	771
10	25
10	571	10	21	10	411	10	431
10	21	10	21
10	571
10	20
10	21	10
10	23	371	10	371	10
10	551
10	879	872	28	10	371	10	411
10	531	10	750	755	752	755	10	21
10	511	22	10	760	10	22	10	373	10
10	375
10	571
10	760	10	379	10	21	10	21	10	21	10	371	10	21	10
10	22	10	22
10	316	10	372	10	891	571	10	571	21	10	21	10
10	579
10	310	10	769	10	769
10	28
10	21	10	21
10	411	512	510	571
10	419	10
10	352	411	27	10	772	10	772
10	471
10	22
10	755	10
10	371
10	531	10	769	20
10	319	10
10	573	20	29
10	535	10	535	10	851	10
10	592	10	317	10	20
10	512
10	435	10	22	10	310	10	22	10	22	10
10	1852	10	1852	756	1852
10	512
10	21	10	21	512	21	10
10	27
10	25	10	22	10	22
10	21	10	21	791	21	10	21	752	21	551
10	20	10	596	10	20	10	20	10	20
10	22	319	22	10	22	10	22	10	591	595
10	537	10	537	635	10
10	311	10
10	451	21
10	25	10	25	10	21
10	797	10
10	316	10	316	10
10	571
10	531	10
10	574
10	21	10
10	752
10	20	851	898
10	21	10	21
10	411	10
10	25	10
10	20
10	531
10	532	10	772
10	551	10
10	21
10	22
10	1852
10	378	10
10	592
10	756	551	10
10	23	10
10	21	10	21	731	21	10	21	20	21	10	20	10	710	20	10	21	10	21	10	21	20	10	763	20	21	10	21	10	311	10	595	755	10	755	20	731	20	759	20	763
10	471	25	573
10	335
10	510
10	574
10	592
10	531
10	315	10
10	757	771	757	771	757
10	791	575	10	22
10	512
10	431	10	20	10
10	888	21	10	20	21	763	20	21	759	10	21	10	21
10	532	10	459	10
10	315	10	573	10	315	10
10	535
10	373
10	29	10
10	662	10
10	21
10	379
10	592
10	451	10	512	10	374
10	25	10	25
10	25	10	27	731
10	578	10
10	411
10	20	10	731	20	931	29	10	20	10
10	22
10	316	10
10	316	10
10	571
10	888	10	573	10	311	10	535	10	512	10	535
10	21	10
10	756	592	754
10	553	28
10	20	775	20
10	22	10	29
10	310
10	592
10	371
10	311
10	371
10	22
10	531	471
10	531	10
10	25	517
10	513	10
10	21	10	22	10	22
10	25	10	21	10	21	10
10	531
10	27
10	633	511
10	411
10	791	10	29	10	760	755	10	28	29
10	753	754
10	559	10	25	10	21	10	21	10	769	21	10	25	10
10	22	10	25
10	531
10	580
10	312	10	29	10	312	10	29	10	852	10	757
10	25
10	571	21
10	24	10	755	10
10	22	10	22
10	591
10	951	10	898	10	571
10	351	10	22
10	335	10	21	10	377	592	21	592	10	21	10
10	573
10	371
10	755	873
10	21	10
10	23	10	23	20	10	23
10	591
10	536	10
10	21	10
10	311
10	595
10	22	10	510	22
10	391	10	898	27	730
10	898
10	28
10	311	10
10	631	10	21
10	23	10
10	21	10
10	571
10	719
10	512
10	532
10	27
10	21
10	20
10	951
10	532	10	351
10	755	20	10	755
10	771	769
10	577	574	21	10	20	769	20	763	21	10	20	21
10	21	10	351	10	21	10	21	10
10	451	10	750	592	769	733	769	371
10	791	10	791	10	29	10	312	10	29
10	533	531	10	21
10	21	10	21	10	21	519	10	21	27	519	10	21	10	27
10	451	10
10	393
10	21
10	21
10	573
10	536	10
10	311
10	763
10	22
10	731	714
10	516
10	571	10	571
10	532
10	523	10	21	10
10	763	10
10	22	10	25	10	510	10	25	511
10	391	371
10	714	10	21
10	22
10	598	10
10	21	10	21
10	472
10	22
10	538	10	839
10	513	10	22
10	510
10	20	10	20
10	371
10	576	21	10
10	574	10
10	27	10
10	431	10	29
10	523	10	371	10	371
10	312	10	411
10	512	21	512
10	713	21	10	21	10	310	372	10
10	316	10	755
10	570	574
10	769
10	553	25
10	22
10	571	592	571	10	371	10	571	10	851	571	10
10	551
10	22
10	434	10
10	316
10	515	10	411
10	21	10	25	21	10	20	21	25	21
10	438	10	769	10	21
10	769	760	769
10	571	10
10	518	510	10
10	531	10	531
10	513	10	311	10
10	1852	10
10	22	10	22	10	371	10	591	513	10
10	22	10
10	755
10	21
10	577	768
10	355	10
10	22	10
10	451	10
10	754
10	21	10
10	411	10
10	411	10
10	571
10	21
10	22	10	21	10
10	512	10
10	21	10	21	10	21	10
10	576	10	411	22
10	591	315
10	755	25	10
10	532	10	510	10
10	20	10	632	755
10	471
10	551
10	563	10	417
10	21	10	21	10
10	471	10	512	10	756	10	28	10
10	510
10	28	10
10	21
10	22	10	316
10	418	10
10	21	10	21	532
10	351	373	10	914	10	351	10	451
10	311	10
10	351
10	571
10	27	10	591	10	891	10	578
10	531
10	28	10
10	756	10
10	22
10	310
10	21	519	21	10
10	595
10	512
10	571	10
10	892
10	24	10
10	573	574	10	574	10
10	731	712
10	851
10	22	10	352	10
10	29
10	519
10	411	10	512
10	532	10
10	755	10	757	10	20	755	10	20	10
10	379	551	10	591	10
10	769
10	25	10	429	10
10	532	510	532	10
10	513	10	471
10	532	10
10	413	10	731
10	833	1833	898
10	538
10	378	10	22
10	377
10	21	10	21	731	20	668
10	458	10
10	595
10	22	10	370
10	527	10	25	10	25	10
10	769
10	459	10	531	10	22	10
10	817	10	371	10
10	471	10	543	10
10	20	750	20
10	351
10	513	10
10	571	716	571	10
10	837	10
10	771
10	574
10	513
10	378	769	10	22	10	22	10	22	10	518	571
10	25
10	561	539
10	371
10	29	391
10	417	10	20	1853
10	512
10	591
10	351	10
10	510	10
10	532	25	21	10	21	25
10	571	911
10	21
10	310	22
10	513	512	10	21
10	557
10	513	10
10	580
10	27	10	27	10	27	10	27
10	516	10	21	10	21	10	791	792	791	10	25	10	756	10	21	10	21	10	335
10	635	10	21
10	635	10
10	411	10	411	22
10	546	317	22	10	596	22
10	532	10
10	1774
10	519	10	371	10
10	514	10	25	21	10	25
10	715
10	23	755
10	20	10	20	10	20	10	24	20	10	571	575	571	20	10	20	10	513	512	10	752	20	571	512	10
10	22
10	757	10
10	311
10	25	10
10	28
10	599	10	27	10	577	10	451	10
10	512	10	313	353
10	731	10	913	10	21
10	732	731
10	27	10	24
10	21	27
10	411	10
10	27
10	29	10	833	10	531
10	790	10	418	10
10	21	10	755	21	10
10	373	10
10	752	10	22	10	22
10	595	768
10	531	10	531	22
10	20	10	577	20
10	471
10	755
10	574	10	22
10	523	571	512	10	27	10
10	421	10
10	22
10	21
10	25
10	21
10	21
10	731	10	22
10	434	10
10	21	10	21	10	21	10	21	10
10	871	10
10	790
10	351
10	20
10	373
10	537	534	10	25
10	311
10	392	10
10	769	20	10	20	760	769	20	592	10
10	29	23
10	532
10	755	10	29	755	10	21	10	379
10	317	10
10	555	21	10	21
10	29	564
10	24	10	21	10
10	512	10
10	512	10
10	20	10	479	10	20	431	10
10	313
10	311	10	757	769	25	531
10	21
10	790	10
10	312
10	23	10
10	315
10	778
10	531	10	471	28	10
10	571
10	571	10
10	353	10
10	592	25
10	28	10	391	10
10	22
10	21	20	10
10	379	10	21	10
10	427	10
10	792	10
10	28	10	532	561	10	28	10	514
10	411	10	378	731	10
10	20
10	877
10	25	10
10	512	10	512	10	512
10	371	10
10	25	21	10	318	10	25	10	663
10	773	10
10	27	10	530
10	913	10
10	591
10	20	10	20	991
10	531	310	10
10	633	10
10	21
10	550
10	371
10	769	10	411
10	21	10	21	10	21	10	712	21	10	21	512
10	531	10
10	20	10	20	754	20	10
10	531
10	519	10	519	598	10	532
10	591	10
10	751	759	10	22	10	22	10	22
10	771	759	10	531	10	27
10	27
10	21	10	21	10	21
10	27
10	910	10
10	411	10	21
10	20
10	313	10
10	21	411
10	731	10	25	10	631
10	311	10	391
10	574	10	22
10	596	752
10	730
10	25
10	573	371	10	371	10	551	10	29	10
10	533	10	27
10	22	10
10	573	10	818	419	10	22	10
10	21
10	716
10	21	10	21	10
10	754
10	24	10	24	10	531	10	27	21	24	10	373
10	379	10	531	10	22
10	371	370
10	769
10	514	25
10	510	10
10	20
10	539
10	571	10	431
10	379
10	27
10	755
10	411
10	22	451	10	22
10	21	10	21
10	335	10
10	1852
10	22	10	22	551
10	539	10	21	10	21	10	633	533	10
10	21	10	21	10	21	10	21	732	790	10	21
10	579	10	351	10
10	24	10	24
10	574	10
10	20
10	910	10
10	411	24
10	25	21	771	10
10	837	836
10	668	10	411
10	531	10	25	10	25	10
10	571
10	411	10
10	24	10
10	632
10	21	25
10	20	899	20	10
10	872
10	434	10
10	752
10	411	10	23	773	774
10	372	10
10	571	25	10	25	571
10	411	10
10	512	10	512	10
10	20	750	20	21
10	791
10	416	10	573	10
10	574	10	574
10	27	374	10	27
10	793
10	25	10
10	531	10	531
10	531	10	531	10
10	851	10	25	512	27	512	21
10	20	594
10	550	871	28	10	592	594
10	24
10	472	10
10	27
10	512	21	10
10	21	459	10	21
10	571	21	10
10	532	10	371	10	532
10	25
10	591	10	535	10	771	10	595	591	571	10	755	10
10	21
10	516
10	750
10	316	10
10	25	10
10	731
10	755	27
10	21	10	592	10
10	22
10	752	10
10	29	10
10	531	10
10	532	755	10	27
10	532	10	21	10	21	10	21	532	10	21	571	10	21	10	21
10	20	551	10	20	29	20	758
10	574	21
10	311	10	577	10	22
10	633	10
10	539
10	513
10	351
10	25
10	512	10
10	27	10
10	555	10	22
10	391
10	573
10	971
10	27	594	10	719
10	769	25	10	25	10
10	311	10	311
10	913
10	22	10
10	21
10	483	10	769	10	27	599	755
10	592	10	731
10	20
10	371	10
10	531	10	372	10	28	10	718	744	717	27	10	531	10	22
10	20
10	731	10	21	27	21	10	27
10	29
10	21	10	760	10	21	10	571
10	593	10
10	833
10	21	10
10	817	825	817	825	817	10	371	10	474	10	471	10	21	10	513	21	10	539	769
10	592	769
10	572	10	20
10	378
10	21
10	773
10	22	10
10	755	10	532	10	532	10	532	10	318
10	411	10	25	573	571	10	411	10	25	573	10	20	10	25	10	411	10	25	10	519	25	20	25	534	10	25	27	10	411	10	531	10	516	573
10	431	717
10	416	10	416	10	471	10	25	768	592	10	25	10	25	10	852	10
10	710	10	22	10
10	371
10	731
10	24
10	535	10	769	755	599
10	25	10	592	10
10	22	10	25	10
10	29	10
10	531
10	1852	20
10	20	10
10	371	10	312	10	532
10	416
10	769
10	21	10	21	10	21	10
10	757	10
10	21	10	21	10	21	10
10	515
10	757
10	21
10	411	10	518	10
10	546	10	899
10	519	25	10	763
10	451	10
10	371	10	910
10	532	10
10	22	10
10	574	576	21
10	379	716	10	21	10	21	10
10	29	771
10	28
10	471
10	451	10	431	10	571	769	10	311	10	21	573
10	21
10	371	351	10	791	10	553	25	512	10
10	27
10	27
10	21	10	21
10	553	10
10	510
10	29	734	10	913	10	29	910	760	10	21
10	797	10	411	10	532	10	411
10	471	10	21	10	21	10	411	10	21	10	21	769	20
10	755	10	29	10	579	578	579
10	510	10	23
10	371	10	23	10	1852
10	837
10	411
10	371
10	357	10
10	22	10	20	10	22	10
10	519
10	27	792
10	21	10
10	355
10	797	10	797
10	28	10	579	591	579
10	21	10	21	10
10	755	10	20	10	20
10	512	991	10	532	512	10
10	371	10	371	10
10	351	10	755	10	478	10	21
10	311	10
10	21	10
10	21
10	28	10	752	757
10	755	591
10	471	10	471	10	24	10	317	10	24	10
10	580	21	10
10	431	10	431	10	431	10	431	10	574	10	577	551	10	413
10	512
10	512	10	531	10	531
10	312	10	29	10	25	10	22
10	516	10	757	10	20	10	20
10	1852	10	1852	10	755	20
10	412	10	575	10	752	10	592	25	10	755	28	23	577	10	27
10	373
10	516	10
10	22	10	22	10	23	523
10	22
10	22	10
10	352	10	22
10	377
10	21
10	22	10	514	10	22
10	21	10
10	531
10	411	10
10	21	10
10	537
10	22	10
10	21	10
10	29	371
10	354
10	833
10	318
10	25	10
10	21
10	20	10	20	21
10	27
10	592
10	22
10	531	10	451	10	21	577	21	10
10	27	10
10	370	378
10	755	10
10	769	10
10	21	20	28
10	715	10
10	24	411	10	411	10	24	10
10	757	21	10	21
10	378
10	511
10	752
10	816	10
10	27
10	574	10
10	516	10
10	592	28	29
10	24	10
10	531
10	22	10	662	532	10	22
10	21
10	21
10	451	10
10	769	10
10	533	10
10	1852	10
10	731	10	516
10	24	411	10
10	512	10	512	510	512	510
10	22	10
10	472	10	416	10	21	10	21	10
10	21
10	21
10	531	10	27	597	755
10	29	10	536	10	910	10	29	10	537
10	574
10	27	551	10	27	10	571	10	710
10	371
10	27	10	571
10	575	10	591
10	29	10	29
10	532	10
10	757	10	731	10	578	10
10	791	27	21	10	451	791	21	10
10	351	10
10	595	10
10	28
10	396
10	311	10	21
10	21	580
10	395
10	371
10	29
10	378
10	21	10	21
10	573	10
10	532	10
10	595
10	28
10	899	512	10	21
10	755	10
10	29	28	888	28	10	28	10	29	717
10	21
10	21	10	516
10	29	23	10
10	760	743	10	352
10	349
10	25
10	531	10
10	543
10	888
10	411
10	519	10	592	755	10
10	476
10	574	27	760	571	10	574	10	750	10
10	371
10	316	10
10	311	10
10	411	22	10	760	10	411	10
10	750
10	595	10	755	10
10	755
10	577	20	755	10	411
10	573
10	312
10	755
10	771
10	21	817
10	22	10	22
10	758
10	535	10	29	10	371	378	371	531	10
10	591	10	22
10	21	10	21
10	312	10	25	10
10	411
10	555
10	571	10	519
10	750
10	27	10	315
10	577	591	577	10
10	22	10	22	10	451
10	29	10	898	10	29	10	371	10
10	24
10	756
10	22	10
10	753
10	539	10
10	27
10	575
10	754	10
10	574	576	531	311
10	21	10	21	10
10	512
10	28	10
10	513
10	23	10	512	10
10	371	10
10	573
10	516
10	754	731
10	21
10	551	10
10	512
10	510	10	512
10	21
10	593	596	10
10	21	10	21
10	392
10	27
10	22	10	22	10	22	10
10	827	10
10	311
10	371	10
10	564	10	28	20	579	10
10	21
10	531	10
10	951	10	790	799	10	21	10
10	571	10	571
10	29	10	29	10
10	20
10	731	730
10	574	10	21	10
10	532
10	21	10
10	21	512	21	10	21	10	21	10
10	21
10	830	898
10	21
10	21	10	371	21	10	21
10	510	10	1852	20	21
10	750	10
10	580	10	592
10	21	10	21
10	592	591	10	28
10	577	591	10	371	10	591	10
10	512
10	769	592	735	10	25
10	29
10	755
10	350
10	22	10
10	527
10	312	10
10	771	10	415	10	21	10	310	21	10	21
10	21
10	471
10	572	10	29
10	28
10	531	10
10	28	10
10	371	10
10	21	10	21
10	20
10	769
10	571	10
10	755
10	531
10	24
10	431
10	22	10	22
10	25	10
10	431
10	411
10	22
10	511	10	579	10
10	898	10
10	371
10	431
10	739
10	512	10
10	431	797	795	769
10	532	10	21	894	10	21	571	21	10	21	10	532	21
10	22	10
10	755
10	571	10	571	10	571	10	573	10
10	21	531	10	21
10	28	10	28	355
10	769
10	20	592	20
10	25	551
10	24
10	769
10	316	10
10	351	10	734
10	773
10	660	752	769	20
10	311	10	21	10	551
10	22	10	21	532	10	21	10
10	22	10	22	10
10	411	10	411	10	512
10	21
10	773
10	757	20	871	10	551	552
10	431
10	21
10	577	10	23
10	532	10	411
10	25	10	25
10	931
10	22	10	28	10	22	10	22
10	23
10	21	10	21	10	21	10	21
10	535	10	754
10	27
10	312	10	533	10
10	531	10	715	10
10	551
10	311
10	23
10	24	10
10	21	10
10	510
10	21	10	21	10	21
10	451	10
10	538	10
10	21	10
10	533	10	790	10	23	10
10	371	10
10	476
10	23	10
10	532	10
10	310
10	312	10
10	353
10	21	10	21	10	21
10	22
10	25	10	755	10	25	10	25
10	592
10	791
10	20	10
10	572
10	312	10
10	538	10	531	10	21	10	21	531	510	10	538
10	22	10	22	10
10	536	10	546
10	20	10
10	371	10	359	10
10	371
10	21
10	577	10
10	757
10	434	10	597	10	532
10	371	310
10	571	10	571	574	571
10	571
10	29
10	24	10	592	663	592	10	755	10	759	10	24	10
10	351	10
10	755
10	22	10
10	551	21
10	21	575
10	312	10
10	27
10	22
10	836
10	22
10	20
10	355	10	899	898	10	790	10
10	357	10	759
10	21
10	574	10	20
10	311	10	516	10
10	467	10
10	313	10
10	1852	760	10	21
10	23	10
10	951	931	10
10	24	10	22
10	512
10	791
10	799	753	10	752	10	755	1852
10	574	571	599	10
10	531	570
10	20	10
10	377
10	510	10
10	21
10	21
10	754	898	731	743	731	10	537	10	754	592	871	571	10
10	21	10
10	379
10	577	576	577
10	592	27	10	577	10	971	10
10	20
10	755	20	571	10	20	10	20
10	21	10	21
10	451	10
10	21	10	21	10	21	10	21	10	21	512
10	599
10	21	10	21	10	22
10	25	10	591	551	553	25	10	25	10	559	798	551	871	10	25	551	559	10	25	10	591	10
10	21	10	335	10	21
10	28
10	515
10	532
10	24	10	533	10	573	10	27	573	10	354	10	574
10	372	10	21	317	10	21	10	311	10	21	571	10	571	10
10	21
10	411	10
10	1852	10
10	580	10	29	10	29	10	527	532	10	371	21	10	731	21	10	535	10	532	10	29	916	839	791	10	21	10	580	21	731	10	411	10	21	10	371	29	10	21	791	10	532	10	411	10	21
10	21	10	21	10	21
10	371	10
10	21
10	21
10	792	10
10	532	20	1852	551
10	24	10	24	10	531	10	523	10	27	10	27	10	27	10	531	10	21	523	10	510	574	10	510
10	592	25	10	750	10
10	24	10	21	10	21	24	538	10
10	756	21	10	21	10
10	372	10	21	10	21	10
10	555	20	750	757
10	510	519	510
10	431
10	931
10	23	10
10	532	546	10
10	311	10
10	21	10	21	10
10	826	10	21	10	21	10	21
10	798	793	798
10	21
10	20	10	20	769	10	573	10	21
10	512	10	510	10	512	10	21	25	512	10	717	10	533	10
10	21	10
10	27	10	312	10	27
10	790	732	731	10
10	514	21	10
10	951	10	21	10	21
10	20
10	888
10	731	10	21	10	21	10	351	10	731
10	311
10	21
10	371
10	22	10	660
10	662
10	571
10	22	21	10	21	10	22	10
10	759	10	631	10	571
10	25
10	512	668	766	10
10	315	755
10	532
10	757
10	571	10	571	10	571	576	574	580	10	571
10	351	10
10	20	596	20	10
10	592	10
10	311	10	22	510	10
10	574	10
10	21
10	29	10
10	722
10	592	760	10	21	10	21	10
10	512	10
10	25	10
10	571
10	531
10	21
10	28
10	899	668	23
10	21	10	21	10	898	758	21	10
10	411
10	632
10	21	10
10	29	10
10	532	10
10	559	10
10	510	10	24	10
10	510	10	571	510
10	431
10	757	931
10	29	913
10	20
10	23	10
10	27	10
10	791	10
10	351
10	20	10
10	574
10	20
10	378	24
10	22	10	23	28	23	10	371
10	27
10	20
10	21	512	10	21
10	910
10	533	10	25
10	562	10
10	371
10	21	10
10	21
10	21	10	21	10
10	755	27
10	371	10	21	10
10	731
10	595
10	411
10	21
10	537	10
10	757	20
10	591	10	316
10	755	10	755	746	10
10	791	25	10	663
10	25	599	591
10	595	10	527	10	791	27	551	21	571	10	579	21	10	21	10
10	536	10
10	571	10	571	10
10	435
10	29	21
10	571	21	10
10	898	10	523
10	20	10	20	731	10	571	27	579	21
10	28
10	576	10
10	21	10	21
10	532
10	750	10	755	10	514
10	791
10	28	10	21	10
10	572	10	24	10	24	411	10	532
10	538	10	756	10	532
10	510
10	531	10	21	10	28	10	531	10	21	10	531	10	21
10	28	838	773
10	20
10	913	10	21	10	21
10	538
10	516	25
10	21	595	510
10	21
10	592	595
10	755
10	571	10	817	571
10	532	315	10
10	21	546	10	21	10	21	10	451	10	451	10	769	931	10	459	451	10	21	10	21	10	411
10	21	769
10	411	10
10	21	10
10	511	10	576	574
10	951
10	27	10	471
10	851	10	20	10
10	431
10	573
10	21
10	411	10
10	1558	554
10	755	10	575	574	10	21	10
10	577	21
10	379	371
10	773	10
10	532	10
10	471	350
10	1771	851
10	25
10	24	10	24
10	531
10	512	10
10	355	10
10	531	10	391	10
10	21
10	21	10
10	21	10	531
10	591	10	21	10
10	20
10	20	791	510	27
10	451	10
10	533
10	25	514
10	753	10	21
10	757	20
10	531
10	350
10	21	10	21	10
10	573	10
10	891
10	21
10	527	10	899	710	10	573	10	25	10
10	20	592	755	20	10	731	20	10	22	10	755
10	532	10	20	10	753
10	595	10
10	514
10	312
10	538
10	29
10	755	10	24	10
10	731
10	579
10	29
10	755	20	10	20
10	21
10	21	10	21	10	532	10	755	21	10	21	10	539	10	21	10
10	431
10	551
10	756
10	451	10	27	10	531	10
10	22	10
10	431	10	580
10	315
10	28	10
10	459
10	510	21	10	21	10	21	591
10	23	717
10	512
10	21	10	21	10
10	27	10	519	27	769	10
10	592	10	592	751	592	751	10
10	536	10	766	21	10
10	662	10	871
10	571
10	431	10	451
10	551	25
10	571	20	27
10	21	10
10	311	10	411	10	535	10	21	10	411	10	21	10	21	10	21	10	352
10	21	851	21
10	591
10	531
10	25
10	392
10	532	531	21	10	21	592
10	335	10	21	10	21	22
10	552	10
10	551	10	763	10
10	514	10	769
10	21	790
10	830	10	371
10	21	10	21	10	21	25	311	561
10	29	10	476
10	351
10	660
10	431
10	771	21	10
10	28	10	27
10	379
10	952	10	20	10
10	315
10	311	10	311	10
10	29	10	21	10	22	10
10	571	10	22
10	21	10
10	760
10	21	10	512	573
10	755
10	29
10	371	10
10	592	10	871	371	10	316	10	319	10	22	10	592	21
10	20	10	874	10	535
10	21	10
10	21	10	21	10	21	10	21	29	743	10	755
10	574	573	10	574	10
10	523	10	21	10	899	758
10	25	10
10	371	10
10	536	10	28	10
10	21	10	21	29	10	21	10	21	10	29
10	21
10	579
10	20
10	573
10	837
10	797
10	579	10	312	10
10	910
10	769
10	21	10	515
10	21
10	756	10	575	10	855	10	771	668	20
10	732	22	10
10	755	1852	755
10	21	10
10	311
10	571	10	335	10	571	27	571
10	531
10	20
10	22
10	511	517	25
10	592	10	851
10	22	10	22
10	591
10	577
10	757	10	757	774	10
10	512
10	27
10	735	10
10	513
10	472	10	472	10	21	10	21	10	21
10	359
10	475	10
10	22
10	837	10	21	10	790
10	750	755
10	312	10
10	592	10
10	24
10	451	10	373
10	378	10	531	791	10	556	21	10	511	10	22	10	24	22	10	378	10	510	21	510	21	10	21	10	21
10	21	10
10	22
10	532	554
10	22	10	22	10
10	355	10	571	10	571	575
10	21	10	21	533	10
10	21	10	21
10	571
10	371	10	714	371
10	21	10
10	577	10	769	10	510	21	757	510	517	510	532	10	757	769	758
10	21	10
10	1852
10	21
10	772
10	22	10
10	378
10	20	573	10	20	10	573
10	20	10	591	10	25	10	315	10	571	10	25	512
10	574	10	771
10	373
10	769	731	10	731	769
10	533
10	371	10	559
10	755
10	21
10	22
10	21	10
10	21	10	21	10	21	10	21	10	21	10	21	10
10	471	10
10	554
10	29	10
10	378	10
10	21	10	750	20	750
10	351	1852
10	471
10	20	411
10	379	10	379	10
10	21	10
10	375
10	21	10	21	10	21	10	757
10	471	10	756	10
10	319	10
10	633
10	451	757	23	510	10	354	10	351	354	312	10
10	371	10	371	10	21	10
10	21	10	21	10	371	10	21	10	21	10	371	20	10	951
10	20
10	29
10	20	10
10	316
10	412	10	351	10	351	592	797	795	790	592	10	311	10	311	10	412	10	29	10	311	10	755	20	574	10	21	10
10	25
10	24	10	25	10	24	413	10	25	10	514	25	10
10	28
10	427	10	575	10
10	592	752	10	510	10	760	592	10	532	592
10	25	10	25
10	23	10	28	23	28
10	27
10	551	592	591	10
10	633	538	10
10	512	10
10	714
10	851
10	396
10	21	535	21	1433
10	435	10	22	10
10	574
10	311	22
10	20	28
10	319
10	21
10	571	10	571
10	451	10
10	21	10	523	21	10	21	10	314	10
10	21	10
10	20	21	10	21
10	22	10
10	20	10	24	10
10	833	10
10	21	10	21
10	23	29	10	25
10	24
10	562	27
10	571	512	571	10
10	335	10	335
10	750	592	791	10	21	10	21	592	10	21	750
10	21	10	21	571	773	10	871	773
10	632	512
10	763	10
10	351	10
10	417	10
10	888
10	898
10	411	10	411
10	351	10	23
10	21	20	21	756	21
10	737	10	27
10	21	10
10	20
10	513	10
10	431	10
10	431	10	632	571
10	21	10
10	318	10
10	411	731	732	10
10	825	10	314
10	20	10	21	10
10	888
10	512	10	512
10	775	10	27	10	411
10	22
10	574	598
10	451	10
10	21	10	21	10
10	22	10	592	10	22
10	744
10	551	10	551	10	21
10	532
10	416
10	851
10	550	512
10	531	10
10	411	10	411	10
10	631	10	391	10	23	10
10	592
10	21	10	21	10	21	10	21	10	21	10	21
10	23	10	632
10	531
10	312
10	510	10
10	29	10	21
10	25	10
10	20
10	579	10	531	10	531	10	372	378	10	29	10	531	10	24
10	539
10	752	760
10	371
10	459
10	315
10	371	10	25
10	571	10
10	22	10
10	25
10	411	10
10	20
10	512	10	523	10
10	21	596	598	21
10	472	10	24	10	22	10
10	531
10	21
10	21	10	21	10
10	23	10	23
10	21	10	21
10	20
10	512
10	25	21	735	10	21	757
10	28	10
10	376	710	376	21
10	21	769	756	10	769	10
10	21
10	591	575
10	25	21	10	451	10
10	23
10	20
10	374
10	731	760	576	731	592	10	421	10	21	10
10	20	10	20
10	24	10	421
10	411
10	21
10	427
10	516
10	577	10
10	21	20
10	512	10	21	10
10	752	769
10	21	10	21	10	21	10	21	10
10	392	10	28	10	28	10
10	772	411	10	769	731	10
10	891	10	412	10	417	412
10	571	10	1852	10	871	28	853	871	28
10	513
10	411
10	21	371	10
10	25
10	351
10	757	21
10	21	10
10	515	10	27
10	21
10	570	571
10	22	10	22
10	760	10
10	550
10	531
10	357
10	411	10	411	10	411	10	371	10
10	27	910	27
10	20	755
10	755	10	21	10
10	592
10	571	10	757	10	773
10	351	10	451	10	21
10	755
10	29	10
10	412	411	10	411
10	451
10	24	10	912
10	554	10	751
10	411
10	379	10
10	411	10
10	23	10	24	10
10	571
10	22	10	22
10	21	10
10	755
10	838
10	27	731
10	25
10	23	734
10	579	10
10	28	731	755	20	10	574
10	27
10	951
10	459	10	28	10	592	28	10	315	10
10	577	10	580
10	731
10	21	512	21
10	23
10	531	10
10	512	574
10	755
10	377
10	315
10	23	10
10	477
10	21	27	10
10	512	10
10	371
10	756	10
10	21	10	577	10
10	21	10
10	315	10	762	10
10	911	10
10	1852	10	351	10	21	10	21	10	21
10	580	10
10	22	10
10	451	24	10	310	10	451	10	24	10	577	755	20
10	24	10
10	574	21	10
10	27
10	535	10
10	539	10	23	10	571
10	25	10
10	757
10	532
10	818	10
10	23	21	10	28	718	28
10	575
10	29
10	531	10
10	717	10
10	632	516	632	516	10
10	575	10
10	772
10	20	10	20	532	757	20	10
10	22	10
10	316	10	311	10	899	755	20
10	371	538
10	575	571	10	27	571	510	10	574	597
10	668	10
10	335	315	10
10	411
10	554
10	512	10	512	10	23	512
10	21
10	312	10	21
10	319	10	22	10	21	571	10	21
10	516	411	751	28	20	10
10	23	20	10	29	10	519
10	513
10	351	910
10	421	418
10	719	10
10	21	10
10	817
10	510
10	571	575	571	575	571
10	412
10	415	10
10	22
10	29	10	316	28
10	421	10	769	871	759	25	10	759	10	760	10	20	10
10	21	10	24
10	20	10	20	10
10	757	10	575	10
10	632	10
10	760
10	575	551
10	371
10	715
10	24	10	22
10	769	10
10	21
10	29
10	792	10	577	10	758	1852
10	371	10	311
10	373	371	10	510	743	10	371	10	416
10	24	10	591	592
10	817	28	10	1852	760	769	10
10	532	10	393	10
10	551
10	22	10	21
10	635	10	563	25
10	769
10	27	10	24
10	20
10	371
10	22
10	21	10	21	791	21	10	21	10	21	10	20
10	536
10	28
10	25	10
10	319	10
10	431	10
10	757
10	910	10
10	532
10	316
10	371
10	20
10	769	419	10	531
10	21	10
10	899	760
10	790	571	574
10	25
10	21	10	21	10	21	10	21
10	22	21	10
10	580	10
10	471
10	22
10	510
10	512	10
10	21	10
10	24	10	532	755
10	24	10	21	510
10	833	10
10	371	20
10	22	10	314	10	22	10
10	29	10	512	10	29
10	851	20	531
10	21
10	371
10	22
10	872	10	357
10	512	760
10	25
10	510	731	10	510	519	523	10
10	21	10	21	10
10	25	769
10	871	10
10	22	10	22
10	791	598
10	21	10	21	10	21	716	21	10	21
10	21	10	21
10	415
10	28
10	451	10	451	10
10	21	10
10	571	10	577	512	10	931	571	10
10	351	10	753
10	533	22	10	22
10	762
10	910	10
10	20	10
10	472	10
10	512
10	757	20
10	21
10	411	10	510
10	315	318	10	20	10	551	713	20	759	20	571	10	20	10
10	755	763
10	21
10	20	10
10	531
10	779	10	516	536	10	24	431
10	24	10
10	335	10	513	10
10	22
10	371	10	575	10	27	371	10	371	10	22
10	371	20	10	519
10	373	10	335	10	512	10
10	755
10	571
10	371	10
10	755
10	27	10
10	411
10	20	595
10	635
10	21	10	311	10
10	22
10	546	10	22
10	754	10	512	10	575	10	597	20	512	20	21
10	731
10	574
10	513	10
10	21	10	539	21
10	531	22	10
10	27	10
10	335	10
10	571
10	311
10	516	10
10	931	10
10	21	10
10	371
10	532	10	417	10	20
10	523	10
10	335	10	25
10	535	10	834
10	851
10	592	760	1853
10	459
10	351
10	514	25	10
10	24	10	28
10	1852
10	519
10	553	555	553
10	27
10	311
10	772
10	757	10
10	27
10	888	951	10
10	793	10
10	535	10	24	10	23	28
10	27	371	10	27
10	27	575
10	916	852	23
10	21	10	21
10	20	757	20	10	21
10	20	10	20
10	536	10
10	21
10	476	10
10	791
10	27
10	20
10	575	10
10	834	757
10	514	10
10	793	10
10	21	10
10	22	10
10	22	10	22	10	22	316	10	20	10	20	10	20
10	396	10
10	353	10
10	316	10
10	512	10
10	512
10	559
10	663	592
10	411	10	411	10
10	933
10	1832
10	20	10	20	751	20	10
10	21	10	21	591
10	574
10	25	21	755	769	10	317	10	755	750	21	25	21	25	21	10	25
10	24	10
10	21
10	596
10	535	10	21
10	21
10	575
10	532	717
10	21	10
10	537
10	731	10	22
10	21
10	412
10	760	10	769	10	769	10
10	523	10
10	371
10	335	10	510	10	21
10	371
10	21	1852	20
10	20
10	755	10	20	10	20
10	313
10	769	10	29	769	10
10	518	25
10	873	10
10	24	10
10	315	10	21	10
10	571
10	23	10	21	10	21
10	396
10	21	574	10	21
10	754	768
10	573	10
10	22	10	22	756	10
10	769
10	22
10	359	379
10	571	21	571	10	571	10
10	790
10	633	10	535	10	571	10	536	10	335	10	758	438	451	10	29	10
10	779	20	10	531	10	732	20	731	10	20
10	512
10	510	10	631
10	571
10	429
10	21	10	21	10	24	22	10	592	10
10	29	10
10	20
10	350
10	311	10	21
10	351	10	758	10	29	10
10	25	573	10	573
10	755
10	22	10	532
10	25
10	516	758
10	771	10	791	27
10	28	10	28	10
10	21	10	22
10	471
10	22
10	311	10	27	10	27	10	21	27
10	523	10
10	532
10	755	10	755	10	755	1852	755	10	25	21	753	10
10	592	10	662	668	662	10	371	760	20	760	10	592	755	371	10	352
10	20	10	21
10	752	10	27	10	21	10	475	10	21	10	757	10	27	571	21
10	753
10	530
10	20
10	371	10
10	25	1852	10	25
10	335	10	335	10	519	24
10	20	10	20	1852	20
10	311	10
10	20
10	371	10	27
10	351
10	701	570	10	432
10	550
10	512	10	351
10	532	10
10	359
10	512
10	516	578
10	534	10	27
10	311	10
10	510
10	20	769	20	769	20
10	906
10	25	513	20	10	20	27	571	25	20	513	10	20	10	25	10	27	551
10	29	10	575
10	27	10	743	21	27	10
10	20	10	20
10	20
10	311
10	311	10
10	512	10
10	451
10	27
10	379	10
10	354
10	21
10	20	760
10	20
10	21	20
10	25	551	25	551	10	519
10	21	10
10	917	817	10	731	21	10
10	837	28	10	20	932	20
10	769	10
10	20
10	22	10
10	311
10	531	10
10	536	10
10	351	10	851
10	411
10	724	25	10	25	755	10
10	21	10
10	763	10	21	763
10	571
10	750	512
10	21	23	10	21	10	21	10	21	10	22	10	21	572	10	21
10	431	10	20
10	23
10	21	10	21	10	21
10	20
10	21	755
10	23	832
10	974
10	22
10	21	10
10	533
10	852	10
10	573	10
10	572	10	572	512	10
10	531	10
10	760	744	743	755	760	577	10	577
10	315
10	21
10	574	573	10	313	10	535
10	21
10	21	592	790	21
10	512
10	28
10	371	10	757
10	899
10	599	752
10	21	10	21	10	21	10
10	837	10
10	21
10	310	316	10
10	755	10	755	750	756	10
10	531
10	371	10	513
10	757
10	29
10	372	373	10
10	533	10
10	24
10	21	571	10	21
10	391	10	21	29	10	29	10	29	10
10	592
10	533
10	592	10
10	531
10	573
10	512	10	512
10	371
10	519	512
10	21
10	29	379	10	29
10	573	757	592	752	10	573	10
10	791	10
10	855	10	531	10	595	10	24	10	899	771	10	311	10	24
10	21	10
10	411	10
10	755	10	412	10	592
10	351
10	910	10	22	10
10	311	10	459	10	668	10	311	10
10	25
10	512	10
10	20
10	731	10	23	773	10
10	21	10	519	10	21
10	790	20	10	411	10	393	538	575	20	591	10	27	10	790	731
10	27	370
10	537	10	710
10	21	10
10	535
10	335	10
10	760	10
10	22	10
10	755
10	519
10	25	10	21	10	531	10	21	25	10	21	576
10	731
10	20
10	315	10	371	10	20	10
10	25	10
10	432	10
10	552	633	10	21	10	21
10	578	571	512
10	771	21
10	510	10	351
10	311	10	21	571
10	755	10	513	574	757	701	10	755
10	571
10	451	10	29	10	451	10
10	27	10	21	27	571	21	10	20	757
10	21	10	21	10	21	10	21	10
10	755	10	755	532	411	10
10	24
10	21
10	513	10	750	760	750	25	10	577	591	10	22
10	21	10	28
10	21
10	760
10	312	10
10	755	10
10	750
10	571	10	734	571	572	571
10	21	10	21	577
10	750
10	312	10	312
10	21
10	519
10	791	10	731
10	731
10	311
10	757
10	531	10	510	10
10	24	535	10
10	553
10	417
10	592
10	469	10	519	573	10
10	20
10	533	10	1852
10	531	10	531	10
10	410	10	20	10	27
10	731	10	553
10	21	10	21	10	21	10
10	633
10	24	10
10	663	10	516
10	21
10	514	10	411	10	21	10	551	21	10	21	10	21	10	317	10	411	10	411	574	716
10	571	10	755
10	543	10
10	27	10
10	24	10
10	470	10
10	20
10	772	763
10	571
10	538	21	375	10
10	512	10	21	10	20	10	20	21	519	10	21	10	21
10	23
10	25	563	25	10
10	755	757	10	755	10
10	25	10	25	553	10	579
10	21	10
10	595	10	591	23	10	412	10	21	25	10
10	755	10
10	21	10
10	898
10	21	10	21	716	10	21	10	21	10	21	10	25	21	10	21	10	21	756
10	21	871
10	851	23	851	23	10	21	10	21
10	22	10	22	10
10	731	28	10	21	28	10	352	312	316
10	571
10	25	10
10	21	10	21	10
10	22
10	931	10	21	10
10	371	10
10	913
10	571
10	29	10	371	10	20	10	790
10	22	10	431	10	431	10
10	28
10	516
10	22	10	22	10	22
10	21
10	631
10	571	10
10	23	10	24
10	378	10	771	10	378	10	412	10
10	511	10	431	10	592	593
10	771
10	21
10	571	10	790	10
10	513	10	29
10	871	10
10	23	376	10	23	10
10	359
10	21	10	21
10	20	10	631	10	20
10	937	10	579	578	10	371
10	532	10
10	335	10	795
10	371
10	909
10	21
10	771
10	21
10	411	10
10	411
10	772	10	512
10	351
10	574	10
10	891
10	27
10	311
10	758	750	10	27	510	10	510
10	512
10	21
10	750
10	519	10	411	10	411	10	411
10	668	760	10
10	519
10	20	319	10	20	591	593	10
10	773
10	22	10	22
10	375	10	592
10	393	10	431
10	596	10
10	431
10	527	10
10	25	773	10
10	571	21
10	851
10	756
10	546	10
10	571	10	571	10
10	888	10	25
10	20	10	20	10	21	10	20	10	21
10	531
10	431
10	24	10	24	10	21	10
10	21
10	635	10	22	10	635	10
10	27
10	21	379	10	21	10
10	371	10
10	21
10	21	371
10	931	10	21	10	21
10	371
10	22	10	769	10	22	25
10	21	512	510	371	21	10	21	10
10	22	21	512	21	10
10	750	10	371	10	21	10	411	10	371
10	838	816	838	518	10	514	10	519	10	25
10	744	28	10	756	755	769
10	21	10
10	1852	755
10	335
10	375	371	10	451	10
10	25
10	21	10	21	10	21
10	21
10	719
10	21	10	21
10	533
10	20	23	831	20	10
10	411
10	24	10	798	10	592
10	431	10	21	10	755	10	518
10	27	10
10	23	10	755	10	411	10	516	10
10	355
10	519	10
10	512
10	717	571
10	411
10	25	10	377	27	25	10
10	551
10	20
10	757
10	316	10
10	437	10	23	10	20
10	21	10
10	451	431	10
10	757
10	21	591	21
10	574
10	21	10
10	21
10	516	552
10	318
10	21	769	21
10	592	20	21	10	21	10	758	10	518	10	20	21	10
10	571
10	757	10	21
10	931
10	313
10	411	419
10	27	10	27	550	10	25	10	27	10	25	519
10	22	10
10	575
10	519	10	28
10	21
10	576
10	313	474
10	732
10	21	514
10	20	538
10	571	10
10	755	20	755	20
10	20
10	595	10
10	417	10	411	10	411
10	571
10	573
10	22
10	371	21
10	27	791	27	10
10	755
10	28	10	28	10	411
10	531	10	411	10
10	751	769	10
10	335	10
10	21	10	21	10	21
10	29	10	755	10	317	10	755	597	20	755
10	21
10	773	20
10	24	10	731
10	371	29	10	21
10	871	28
10	411	10
10	576	10	573	10	512
10	22	10	451
10	532
10	20
10	22	10
10	22
10	27	10
10	512
10	352
10	757	10	532	10
10	818	10	21
10	29
10	571
10	535	10
10	21	10	411	10	21	10	21	10	411	10
10	532	10	532	10	817
10	359
10	20
10	22
10	21	23	10
10	20
10	635	533
10	25
10	574
10	591
10	311	10	311	10	312
10	21	10	21	379	10	411	10	21
10	28	10	790	20
10	592	597	592
10	577	571
10	757	10	835	10	473	10	757	10	899	10
10	755
10	311
10	20
10	817	10	20
10	471
10	22	10
10	21	10	21	10	21	10	21	10	21	10	591	10
10	791	514	21
10	573	10	551	10
10	553	477
10	419	10
10	731
10	29
10	28
10	513	471	21
10	21	10	21	10	21	10
10	510	763
10	24
10	552	10	552	554	10
10	22
10	888	872
10	27	10
10	21
10	22
10	315	10
10	27	516	10	27	10	370	378	10	27	10
10	316
10	20
10	21
10	411
10	371	10
10	574	10	575	512
10	27
10	872
10	477	10	579	10	535	10
10	25
10	22
10	351	10
10	574	512
10	633	10	311	10
10	351	372	10	760	757	750	10	22	10	512	10	29	10	757	760	10	352
10	25
10	27	10	755
10	21
10	411	10
10	316	10
10	335	10
10	21	10
10	21	28
10	28	10	510
10	358
10	25
10	713	10	20	591	10
10	817	10
10	510
10	22	10	22	10
10	411	10
10	579	571	10	571	20	10	25	512	571	574	755
10	21	10	21
10	27	10
10	22
10	755	10
10	371	10	834	10	310	10	595
10	22
10	351
10	20
10	571	10	755	10	311	10
10	23
10	22	10	27	10	459	10	22
10	668	662	668	779	10	21
10	317	10
10	20	10	312	10
10	571	27	20	10	771
10	518
10	757
10	22
10	20
10	20	10
10	510
10	21	10
10	311
10	25
10	351	10	899	10	351	10	312	10
10	532
10	411	10	769	757	10	510	757	10	411	10
10	592	574
10	22	315
10	411
10	510	10	411	10
10	755	769
10	516
10	27
10	712	793	559
10	25	10	25	10
10	28
10	535	10
10	471	10	931	10	371	10	531	10	471	10
10	312	10	351	355	10
10	372	10	27	790	27	731	27	10	22	10	22	27	731
10	427	10	20	10	21	10	769
10	312	10	451	10	451
10	910	10	21	10	21	10
10	29	10	532
10	27	10	21
10	359
10	21
10	22
10	731	27
10	21	571	10	316
10	574
10	996
10	531	10	351	10	312	311	312	757
10	21
10	23	1852	10	591
10	660	10
10	471	10	575
10	710	593
10	833
10	20	752	769	20
10	536	10
10	551	27	28	10	27	10	663	27
10	379	10	22	10	21
10	512	10
10	512	571
10	21
10	769	10
10	757	10
10	766	597	20	10
10	512
10	23
10	21
10	546	531	10
10	431
10	24
10	791	10
10	28
10	24
10	24	10	24	10	23	10	27	10	24	10	936	10	910
10	891	29	27	532
10	21	10
10	20	750
10	22	10	731	10	22	10	750
10	899	10	511	571
10	22	10
10	22	10	22	10	22	10	1755	510	10	595	431
10	532	10
10	769	755	769	10
10	391	21
10	510
10	559	10
10	29	10
10	27	793
10	532	10
10	25
10	25
10	510
10	532
10	755
10	412	10
10	21	10
10	731	10
10	23	10	23	10	351	10	21	23	710	27
10	532	10	668	512	10
10	471	10	734	755
10	419
10	21	10
10	534	10
10	577	10	21
10	533
10	29
10	531	10
10	27
10	335	10
10	472
10	312	10	543	10
10	25	20
10	991	10
10	28	816	28
10	21	10	531
10	22
10	415
10	510
10	22
10	531	10	531
10	571	579	571	579
10	22
10	351
10	20	10
10	24	10	518	517	553	561	553	766	10	28	10
10	411
10	25	577	10	537	10	24	577	10	335
10	574	571	510
10	543
10	592	575	21	592	10
10	412	10
10	354	311
10	662	757	10
10	311	10	734	754	755
10	571
10	22	10	25	10	25
10	21	10	21
10	21	10	21	10	417
10	471	10	898	10
10	755	769	755	769
10	429	10	24	10	22	10
10	316
10	512	10
10	374
10	20
10	532	10	351	354	10
10	752	10
10	535	10
10	359	10
10	755	10	21	10	21	10
10	22
10	21
10	29	10	29
10	311	10
10	591	10
10	29
10	371
10	21	10	21	10	21	10	24
10	28	893	891	28	10
10	20	10
10	577	10
10	757
10	756	21	10	21
10	592
10	431
10	773
10	513	10	571	10	513	10
10	533	10
10	572
10	29
10	855
10	25	513
10	1833
10	739	751
10	539	10
10	21
10	21
10	552
10	20
10	22	10	22	10
10	24
10	791	10	431	10	28	311
10	21	10	21	25
10	593	579	10	771	755	769	10	755
10	22	10	22	10	379	10	22
10	21	10
10	21	10	531	21	10	21	10	311
10	551
10	22	471
10	516
10	27	10	21	10	21
10	769	10
10	29
10	431	10
10	351
10	471	10	533
10	755
10	22
10	594
10	592	762	21	10	21
10	315
10	574
10	411	10	855	27	551
10	755	10	28	10
10	29	10	29	10	21
10	353	10	453	10
10	20	10	27	10	574
10	21	10
10	478	10	510
10	516	10
10	22	10	941	10	22	10	514	10
10	758
10	21	10
10	1852
10	27
10	539	10
10	317	29	10	755
10	511	10
10	574	575
10	21
10	734	731
10	21	10
10	543	10	22	10	22	10
10	22	10	29	10
10	27	316	10	27
10	315
10	512	10	25	512	10
10	21	10
10	315	10	311
10	21	10
10	22	10	22	512
10	595	592	10	21
10	769	10	769	20
10	371
10	429
10	374
10	22	315	22
10	816	10	29
10	592	10	411	10
10	21
10	20
10	561
10	314	10
10	532
10	23
10	760	10	21	10
10	631	10
10	21
10	25	571	10	633	538	10	558	394	10	571
10	22	10
10	574	10
10	411
10	313
10	571	10	571
10	535	10	535	755	769	510	10	755	769
10	28	27	10	633	10
10	571
10	577
10	791	731	10
10	766	10
10	21	10	21
10	371	311
10	28	10	312	10	24
10	21	10	22	10
10	516
10	21
10	743	10	21	10	514	21	10
10	28	23	10	376	10	714
10	833
10	21	10	21	575
10	27
10	562	10
10	571	10	21	10
10	571	20	763
10	731	769	10	571
10	411
10	21	10	21
10	517	550	10	579
10	632
10	25	511
10	21	10	21
10	21
10	28
10	531	10	351	10	25	592	10	566	21	10	25	514	25	10
10	29
10	592	10	571
10	411
10	539	10
10	21
10	519
10	22	10	551	10	22	551
10	421
10	755	10	755	10	599	591
10	21	10
10	512
10	543	10	21	512	10	21	571	10	797	10	21
10	21
10	27	937	10	27	10
10	513
10	519
10	21	519
10	574	10	20	10	377	20	10	25	512	20	10	20	10	25	10	25	574	771	851	20	10
10	592
10	511
10	756	10	25	10	25	10
10	575	571
10	750
10	20	10
10	21	10
10	371
10	25
10	411
10	431	10
10	23	371	10	371
10	756
10	512	10	335	10
10	756
10	555
10	571	10	379	10	24
10	27
10	27	571
10	459	10	371	29	371	10	29	10	371	29	931	10	371	10	371
10	571	10	20	592
10	21
10	377	10
10	20
10	551	10	561
10	710
10	370
10	512	10	471
10	510	10
10	21	10	760	21
10	27
10	421	418	769
10	411
10	23	833	10
10	22	10
10	572
10	411
10	351
10	574
10	25	10
10	20	10	20	10	20	10
10	532
10	731	10	311
10	715
10	371	10	27
10	20
10	29	10
10	21	27	21	951	10	21	10	21	22	10
10	371
10	431
10	532	755	10	23	28
10	471
10	553
10	20	10	551
10	22	10	22
10	21	10
10	358
10	411
10	25	10	23	25	757	10	25
10	27	376
10	21
10	512	21
10	531	10
10	971
10	21	10	21
10	731	10	531	10	731
10	574
10	566	29	20	10
10	574
10	25	510	519
10	911	10	411	10
10	471	10
10	760
10	519
10	571	21
10	411
10	21
10	743	852	28	10	531
10	531	10	531	10	25
10	21	10	21	510	21	10	21	10
10	592
10	834	898	899
10	952	10	631	10
10	24	411	10
10	374	10
10	574
10	21	10	21	10	312	10	991	10
10	27	20	595	27
10	427	21	1852	10
10	316
10	25	10
10	28
10	311	10
10	317	10	512	10
10	20
10	371
10	20
10	371
10	21	10	21	10
10	20	10	591	559
10	512
10	411
10	24	10
10	411
10	912	354
10	24	10	532	10	571	10
10	510	10	371	10
10	22	10	22	10	22
10	412	10	20	773	20	21	10	21	20
10	21
10	517	510	10
10	413	10	371
10	531
10	25	573	10	591	573
10	22
10	731
10	378	10	20
10	598	10
10	580
10	910	391	10	531	10	20	10	21
10	516	21
10	21	10	21
10	898
10	357
10	769
10	595	10	536	10	427
10	25	10	25	10
10	532	769	20	10	532	10
10	910
10	21	10	20	792
10	378
10	311
10	27
10	591	594
10	591
10	20
10	20	10
10	29	10	371	10	29	10	25
10	451
10	311	10
10	412	24
10	311	10	311	10	592	10	351	10	451
10	351
10	931	10
10	373
10	22	10
10	25	21	10	512	21	10	21
10	431	10	21	10	431	10	21
10	565	512
10	21	10
10	316	10	536
10	29
10	29
10	21
10	351
10	25	10	27
10	20	10	353
10	531	10	512
10	536
10	29
10	24	10	24	10	531	10	27	579	10
10	20	10	20	10	24
10	991
10	316
10	592	20	591	20	757	10	532	791	10	22	10	512	21	1852
10	21
10	532	10
10	750	10
10	631	10
10	431	10	27	10	27	10	27	10	571	760	757
10	594	579
10	21	10
10	791
10	354
10	27	10	411	10	27
10	411
10	411	10	27	731
10	533	546	533	22
10	531	10	769	10	769	20	10	20	769	20	769	10	513	10
10	335
10	451	10	996
10	910
10	22	10	21	10	21	888	10
10	535
10	22	10
10	317	10
10	25	10	20	10
10	550	10	27
10	532
10	351	10	22	10	571	799	592
10	29
10	25	10
10	573	10
10	512	591	573	512	510	512	816
10	551	517	10	551	10	20
10	755
10	351	10	351
10	21	10
10	533
10	373	10	22	373	1853	10	755
10	22	10
10	313	10	532
10	29	10	733	10	515	10	592
10	27
10	21	10	21	27
10	596	754
10	531	10	411	532	10	25	10	311	10	311	10
10	769	10	21	10	21	10	21	10	769
10	371
10	311	10
10	411
10	451
10	731
10	731	797	755
10	755	10
10	351
10	22
10	512
10	531
10	551	359	10	512	10	792	791
10	371	10
10	769	10	731	769	10
10	512	10
10	755	25	10	315	10
10	21	10
10	851
10	591
10	20	10	532
10	351	311
10	517
10	759
10	595	10
10	24	22	10	22	24	477	10
10	471	10	763	10	756
10	24
10	471	10	760
10	21
10	25	22
10	20	510	10	20	25	10
10	754
10	536	10
10	769
10	791
10	519
10	24
10	531	10	21	10
10	411
10	22	10	22	10	571
10	574
10	574
10	731	10
10	24	10
10	379
10	21	10	21	10	21	10	21
10	871	763
10	21
10	351
10	755	899	10	27	357	10	27	744	10	316	10
10	25	10
10	20	10	769	20
10	531	592
10	851	755	10	23
10	533	10	591
10	29	10	21
10	21
10	22	10
10	312	10	459
10	593	573	10
10	28
10	510	10
10	20
10	22	10
10	591	10	751	762
10	29	10	29	27	571
10	29	10	755	760
10	22	10	663	1853	769	591	663	10	22	10
10	22
10	356	10
10	511
10	371
10	595	10	21	10	21	10
10	512	10
10	571	21
10	411
10	22
10	21	10	21	752
10	1852	10
10	374	21	10	769
10	412	24	27
10	999	991	999	990
10	24	10
10	791	27
10	897	891	29	10	29	10	831	1833	931	29	10	21
10	27
10	911	10	311
10	21	10	25
10	754	570	21	10
10	755	10	755	20	755	10
10	28	10
10	21
10	411	535	10	411
10	20	10
10	25	10	20	22	10	25	10	20	571	21
10	771	755
10	512
10	532
10	21	10	21	10
10	577	595	797	10	577	10
10	350	25	10
10	575	10	574	575	10	22	10	571	10	762
10	532	10	532
10	772
10	311	10	532	10	311	532	10	512	10	532	10	27	10
10	591
10	20
10	951
10	25	20	757	20	757
10	27	10	27
10	21
10	517	10
10	21	27
10	371	10	371	10
10	475
10	22	10	22
10	21	754	10	21	10	472	10	21	10	21	10	312	10	21	10	21	512	21	10
10	375
10	512
10	317	10
10	21	750
10	533
10	550	792	714
10	21	375
10	898	759	898	10	913	10	750	756	10	20
10	551	10	431	10	523	551	10	379
10	316	10	21	10
10	551	10
10	580	10	351	10	20	10
10	27
10	769	571
10	551
10	792	10	592	10	931	10
10	21	10
10	773
10	22
10	24	10
10	510	10
10	791	790	791	790	10	791	10	28	23	28	10	23	20	10	28	10	28	572	20	10
10	354
10	512
10	335
10	20
10	888	20	593	577	510	10	20
10	512	10
10	718	733	10	591	10	25	10	514	25	10
10	21	10
10	22
10	575	755	762	10	755	10	762	755	10	25	755	773	10	24	10	412
10	766	10	311
10	531	10	29	10
10	22	10	762	27
10	451	10
10	29	717
10	758	10	757	10	24	10	21	10	591	10	539	633	10	22	10	21
10	29
10	25
10	577
10	531
10	791	10	898
10	531	10
10	22	10	29	10
10	22
10	512	10	29	379	10	512	10	29
10	21
10	355
10	21	27
10	23	10	22
10	29
10	769	757
10	21	10	25	21
10	571
10	20	750
10	28
10	371	10
10	22	10
10	25	20
10	28
10	553	10	28	10
10	29
10	577
10	22	10	571
10	21	10	21	10	21	10	20	10	21	512	531	10
10	791
10	411	10
10	771	10
10	21	10
10	571
10	1852	736	10	1852	769	10	595	592
10	29	10
10	451
10	20	898	20	10	20
10	760	10
10	595
10	25	579	512	10	25	10
10	21
10	22	10
10	21	512	21
10	27	10	571	757
10	535
10	28
10	28
10	452	451
10	660
10	755
10	378	10	23	875	10
10	591
10	431	10	754	766	758	10	28
10	532
10	371
10	20
10	451
10	27	10	25	10
10	27
10	311	10
10	22
10	22
10	21	10	21	10	24	10	21	10	21	10	21	10	871	10	21	10	21	10	21	531	21	10	532
10	431
10	531
10	22	10	22	10	22
10	571
10	22	10	22	592	755	10
10	571	10	571
10	512
10	20	10	20	10	21	10
10	27	21
10	21	10	28	10
10	22	10	22	10
10	755	10
10	574	10	21
10	951	10	510
10	795	10	591	10	315	10	531	10	22
10	21
10	29	10
10	532
10	755
10	25	10
10	459
10	20	10	22	10
10	21
10	25
10	371	10	571	10	831	752	756
10	21	10	21	10
10	755	10	755	10	755	553	10	571	10
10	21
10	577	579	21	10
10	451	10	510	10	29	10	21	538	10	29	10	21
10	411	10	757
10	27	10	20
10	551	25
10	29	10	512	510	10	510	512	10
10	24
10	791	10
10	20	10
10	1852
10	757
10	319
10	411
10	551	10	910	27
10	551
10	512	10
10	352	10	20
10	451	10	871
10	29	10	29	10	21	592	762	21	10	21
10	513	10	795	10	559
10	451	10
10	760
10	24	10	471
10	29	434	431	10	29	10	451	10	29	10	837	10	471
10	573
10	27	735	27
10	574	10	21	10
10	512	21
10	21	10	21	10	21	10
10	311	10	531
10	451	10	451	10	451	10	21
10	22	10	371	10
10	571
10	755	10
10	757	10	22	10	22	10	757	21	10	757
10	310
10	563
10	511	10
10	573
10	351	10
10	20	575
10	21	10	21	10
10	417	10	551	793	10
10	23
10	20	591	10	533
10	971	838
10	755
10	595
10	931
10	755	757
10	28	10	313	10
10	21	10
10	917
10	21
10	373	755	10	755	10
10	531	10	531	512
10	25	10	751
10	29	10	595	10
10	21	10
10	21	10
10	22	10	22	10	743	10	22	10	22	773	10	22	10	22	10	816	10
10	763
10	23
10	536
10	351	10
10	20	773
10	411	10
10	571
10	25	21	10
10	21
10	755	760	10
10	577	10	22	10
10	22	10	411	10
10	543
10	22	471	10	579	10
10	631	10	471
10	755	571
10	27
10	551	10	411	421
10	374
10	592
10	419	10	951
10	577
10	356	10
10	532
10	22
10	314	10	27	10	20	757	10	20	10	411	10	25	10	27	10	20	755	20	755	20	10	314	10	411	10	21	10	27	10	21	10	314	10	25	27	10	21	10	27	10	21	10	20	10	757	20	10	27	20	25	10	27	10	22	10	21	757	20	757	10	21	10	830	28	816	27	731	532	22	28	10	21	571	755	20	21	10	731	27	21	371	10	310	10	25	21	10	21
10	21
10	532	10	379	391	10
10	519	510
10	531	10	23	10	591
10	591	10	573	10
10	311	551	10	23	760	10	512	10	311	10	22	10	512	10	1852	760
10	27	10
10	29	10	22	10
10	28	837
10	371
10	371
10	24	10
10	459
10	315
10	22	10	21	22	10	22
10	351	10
10	22
10	576	716	371	10	23
10	871
10	20	771
10	763
10	731
10	22
10	28	10	22
10	21
10	27
10	631
10	21	10	791	21	10	21
10	718	10	479	10	378	10	538	10	21
10	27	10	532
10	335	10	311	10	514	10	311	10
10	546
10	24
10	578	10
10	579	10	20
10	22
10	371	10
10	760	21	10
10	731
10	731
10	910
10	730	10	25	20
10	532	10
10	514	10	471	10
10	510	21	10	551	21
10	512	10	27	10	21	10	21
10	595
10	20	10
10	22	10
10	571	10	518	10	571	10	760
10	24	10	512
10	575	10	991
10	22	10
10	451
10	27	10	24
10	531	10	431
10	20
10	439	21	888
10	27	10	27
10	27	10	21	10	512	10	512	10	27	10
10	21	10
10	510	512	573
10	335
10	871	10	580	10	21	10	22	10
10	731	559
10	22
10	28
10	898	760
10	21	10	21	20
10	21	10
10	20	10	351
10	534
10	573	25	573	10
10	512	10
10	510
10	757	20	757	20
10	755	27	10	23
10	917	10	571
10	310	10	21	10
10	20	10	351	311	351	20	871	20	10	28
10	311
10	22	10	22	10	571
10	22	10	22	10	351	10	22	10
10	411	10	29	10	411	10	371	10
10	20	10
10	432
10	418	10	917	10
10	1852	10
10	1774	516
10	573
10	592
10	21	743	21	27	10	551	21	10	21	10	21
10	20	10	24	10
10	539
10	421
10	24
10	531	10	531	10
10	315	10	427	10	316	10
10	28	10
10	758	10
10	412
10	750	371
10	750	10	578
10	371	10
10	22
10	393
10	373	10	769	20	10	20	769	20	760	10	419	899	10	21
10	951	10
10	411
10	531
10	750
10	633	10
10	833	10
10	25	971	931	23	21	10
10	527	750	757	571	10
10	411	10	411	752	899	757	752	532	10	411	10	532	10	411	10	755	315	10	757	760	10	411	631	10	750	760	750	757	755	831	755	411	531	598	591
10	354	10	315	10
10	351	10	599	1852	10	28
10	755	20
10	20	731	10	418	10	371	554
10	512
10	631
10	27	10
10	459	10
10	519
10	531	311	10
10	23	10
10	512	10	512	10	531
10	551
10	20	10
10	592	580
10	553
10	512
10	312
10	27	10
10	757	755	769
10	25	574	10
10	591	10
10	514	10	351	10	577	512	10	531	10	577	10	799	732	793	21	512	10	21	512	10	351	10	577	576
10	315
10	591
10	311	10	311	431
10	825	29
10	551	10
10	561
10	411	10	579	10
10	769
10	21	10	931	10
10	510
10	21	10	21	10	21
10	21	10
10	21	10
10	754	769
10	532
10	513	10	23	10	766	10	518	10
10	743
10	21
10	22
10	591	21	10	21	10	571
10	21	10	21	10	21	754	21	10	21	519
10	577	10	21
10	28	10	28
10	790	792	791	21
10	21	10	21	10	21
10	410	10
10	370
10	22	10	352	10	931	717
10	371
10	371	10
10	471	10	471	10	25	10	411	10	25	10	315
10	20
10	28	10
10	22	10
10	21	10	20
10	577	10
10	27	10	757
10	415	20
10	411
10	768	20
10	354
10	21
10	574	10	791	792
10	411
10	21
10	917
10	379	10	510
10	751
10	21
10	769	10	411	10	411
10	757
10	415	10	317	10
10	416
10	663
10	532
10	21	10	21	29	931	21	10	21	10
10	512
10	311
10	937	10	1852
10	28
10	592	10
10	20
10	21	10	21	10	898	10	21	10	513	21
10	769	757	20	769
10	21	10	21	10
10	756
10	573	29	10	559	10	20	10	22	10	755	10	573	571	10
10	519
10	592	10	21	10	20	10	459	21	20	773	21	592	20	21	532	531	10	21	10	21
10	532
10	25
10	571	10	21	378	27	376	27	790	899	10
10	724
10	735
10	22
10	24
10	371	10
10	412	10	371	10	371	10	631	24	10	28
10	1832
10	757	28	757	10
10	354	531	10
10	510
10	311
10	29	10
10	760	750	10
10	917	10
10	571
10	769	21
10	757	10	371	538	10	891	10	592	574
10	512
10	755
10	351	24	10	22	10	532	10
10	359	391
10	311
10	511
10	591
10	23	10	23	29	10	571
10	592	10	476
10	516	10
10	22	10
10	872	914	359	357	21	10	21	10
10	21	10	21	10	21	10	21	10
10	512	571	10
10	371	391
10	431	10	932
10	314	10
10	411	10	411	10	22	10	379
10	23
10	25	10	510	10	351	10	25	411	10	798
10	755
10	21	10	371
10	21
10	312	10
10	24
10	28	10	315	10	29	10
10	25
10	25
10	21	10
10	537	10
10	22	10	514	10	371	29	22	10	29	10	731
10	25	593	571	10	25	10
10	512
10	21
10	431	10
10	21	10
10	532	10	532	21	532	10
10	27	591
10	532
10	351	27
10	532	10
10	28
10	27	10
10	411
10	573	10	512	573	571
10	335
10	21
10	771
10	315	10
10	22
10	751	10
10	20	10	352	20	10	580	10	20
10	354	10
10	431
10	451
10	22	10	29	10	21
10	28
10	631	10
10	21	519	21	10	21	10	312
10	571	10	25	10	25
10	631
10	373	10	516	10
10	20	573	21	10	21
10	701
10	754	10	513
10	20
10	20
10	757	10
10	564
10	354	10	21	10	21
10	757
10	21	10	27	21	10	451
10	319
10	25	10	421
10	415
10	759
10	871
10	519	20	10	20
10	21	10	21
10	431	10	816
10	760
10	20
10	23
10	510	10	574	575	10
10	531
10	755
10	371	10	22
10	24	10
10	21
10	391	10	371	10	371
10	736	10
10	573
10	557	516
10	751	22	10	22	10
10	755	10
10	21
10	752	10
10	315	10
10	571	10	571	10	798	571
10	1852
10	27	10	27	592	769	27	571	27	10	27
10	757	10	733	20	757	595
10	22	10	21
10	579	411
10	535	10
10	411	737	10	471	10
10	28
10	937	10	21	10
10	531	10
10	22	10
10	21
10	316
10	27	796
10	712	27	10	27	10	518	10	27	10	27	516
10	20	10
10	27
10	372	10	21	10
10	818	757	10	531	10	371	10	21
10	25
10	20	10	20	851	10	20	575
10	750	10	731	10	431
10	21
10	533	10	512
10	790
10	22	10
10	29
10	571
10	595
10	27	10
10	316	10	20
10	28	10	29	10
10	532
10	21
10	771	10	25	10	25	10	395	371	10	25	10
10	546
10	596	10
10	25	10	771
10	21	10	871	10	21	710	357
10	731	10	931	910
10	22
10	27	10	411
10	791
10	512
10	29	10	29	28	29	10
10	372	371
10	21
10	791	10	396	10	513	10
10	351
10	28
10	21	10
10	595	577
10	22	10
10	531
10	519	10
10	713
10	392
10	512	755	10	531	10
10	312	10	27
10	20
10	28	595	25
10	394	10	21	411	10	516	10	516
10	377	10	536
10	22	10
10	21	28
10	437
10	559	10
10	23
10	511
10	21
10	27	10
10	762	769
10	517	25	517	10	757	531	10	25
10	571	10
10	512	572	512	572	10	20	10	736	730	20	21	10
10	21	10	21	10
10	432
10	531	10	791	10
10	312	10
10	731	27	10	538	10	25	10
10	25
10	731	792
10	753	10	391	10	20	10	20	10
10	991	23	817
10	512	10
10	851	10	595	21	10
10	25	10	25
10	21
10	371
10	531
10	21
10	394	10
10	537
10	997
10	23
10	573	10	535	10	22	10	22	571	10
10	431
10	27	10	27	10	27
10	523
10	762
10	910	10
10	21
10	415	10	393	10	530	393	359
10	951	839	10	411	10	427	10	411	10	573	10	27	23	910	10	335
10	531
10	592
10	574	10
10	411	10
10	20	10
10	25	10
10	21	10	531	10	21
10	412	10	452	10	22	10	311	10	357
10	20	10	22
10	25
10	28
10	551	837	10	28	10
10	351	10	512	10	351	10
10	574	10	750	10	532
10	22	10	22	10	22	10
10	22	10	22	10
10	572	573	10
10	314
10	755	10	29	10	25
10	471	472	10	825	10	471	10	27	10
10	471	10	931	28
10	931	10
10	752	755	10
10	533	10
10	371	27	512
10	25	10	839
10	22	10
10	371	311	10	311	10	311	10	532	10	28	371	10	451	10	22
10	668	10	416	10
10	21
10	515	519	10	312	10	551	10	577	579	10
10	571	10
10	899	898	779	898	21
10	565	10
10	931	10
10	512	10	21	10
10	21	10	910	21	10	21
10	888
10	21	10	21
10	392
10	23	28	20
10	773
10	21
10	662	10
10	471	10
10	371	10
10	21	10	21
10	20	731	20
10	531
10	27	10
10	411	10	411	10
10	21
10	411
10	21	10
10	532
10	734	731	734	10
10	415	10
10	22	10
10	551	10
10	27	10	899	10	755	10	27	10	27	10	22	10	22	10	1852
10	27	355
10	551	10	577	551
10	592
10	813
10	752	10	571	10
10	21	10	21	10	21	10	21
10	571	10
10	771	851
10	451
10	633	20
10	22
10	22	10	22	10
10	512	10
10	482	10	21	10	21	10
10	769
10	20	10
10	29	10	29
10	22
10	24	10	769	10	22	10	24
10	29	10	29
10	551	10	515	10	25	551
10	20	10	532
10	315	10	22	10	22	10	22	25	10
10	21	10	899	10	21
10	20	23	20
10	21
10	21	10	21	10	20	10
10	21	20	22	10	21	10	21
10	21
10	755
10	21	10	21	10
10	25	10	512	10
10	29
10	20	10
10	731	10	21	10	21	531
10	535
10	21
10	21	510
10	571	10	571	10	20	10	571	10	22	10	571	10	20	10	25
10	512
10	21	10	21	374	21
10	27	10
10	931
10	20	10	22	10	20	10	534	10	22
10	758	795	790	10	758	20
10	311
10	451
10	519	10
10	571	10	371	10	371
10	28	731	10	21	10	21
10	596	816	771	10
10	634
10	25
10	23
10	22	10	28	760	512	10	22	10	1852	10	22	10	22
10	533	25
10	22	10
10	510	10
10	532
10	531	10
10	29	10	29	755	21	10
10	474
10	371
10	510	10	591	10
10	751	10	27	10	769	755	10
10	21	513	21	755	561	10
10	21
10	23	10	471	10	514
10	577
10	431
10	25
10	477
10	471	10	532	10	915	21	10	21	10	532	10	21	512	21	10	411	10	512	10	532
10	791	10	791	10	769	791	23	10
10	351	10	411	20	10
10	592	591
10	371
10	20	10	20	755
10	592	10	24	10	21	755
10	27	10	27	10	731	10	599	10	313	10	20
10	755	10	871	10	755	10
10	769
10	21
10	514	517
10	24	513	512	10	512
10	351	10	21	10	21	10	21
10	21	10
10	510	10
10	21
10	20	10
10	25
10	774	10
10	757	753	10	576	10	371
10	510
10	22	10
10	471
10	577
10	315	10	571	10	755	10	591	755	757	755
10	20	10
10	757
10	414
10	25
10	571
10	28	10
10	714	21	10	537	21	20	27
10	311	10	512	570	593	10	731
10	22	755	10
10	837
10	28	551	10
10	769
10	769
10	23
10	516
10	394
10	27	10
10	312	10
10	21	10	21	10
10	519	10	25	10
10	411	311	510	311	10
10	512
10	432	10	22	10	21	10	20	21	10	21	10
10	22
10	21	10	512	21	798	512	10
10	760	10	531
10	25	572
10	531	10	755	10	755	10	21	10	21	557
10	532
10	28	10
10	23
10	899
10	910	10	851	855
10	311
10	311
10	575	10
10	575	571
10	573	10
10	515	523
10	27	10	20
10	25	10	25	10	27	25	10	27
10	731
10	768
10	512	791
10	23	10	791	10
10	470	10
10	23	10
10	769	10
10	20	755	20	769	755
10	434
10	1853
10	431	10	316	10	25	10	22	10	25	10	25
10	28	10	512	21	551
10	593	10	22	10
10	21
10	25
10	377	559	10	311
10	27	579	10
10	535	10
10	573	10	573
10	21
10	510	21	10	27
10	795
10	513	21
10	771	579
10	512	571	10	512	10	20	10	25	10	25
10	28	10	27	10	760	10
10	27	10	21	10	27	21	10
10	773
10	22	10	22
10	510	10
10	20	10
10	532	10	532	25	10
10	28	10	519	10	25	10	28
10	769
10	22	311	411	10	21	22	10	23	10	311	22	10	21	10	21
10	532
10	21
10	717	572	20	10	578
10	512	10	512
10	773	757	20	757
10	510
10	572	10
10	519	10
10	755	10
10	28	10	28
10	22
10	531	10
10	411	10
10	411	10
10	352	10
10	532
10	510
10	20	10	538	10	20
10	580	10	771	10	574	10	512	349	10	21
10	951	10
10	571	10
10	29	10	29	371	10	21	10	22	10	21
10	355	10
10	411
10	358	351	10	25
10	20	769	20
10	25	512
10	757
10	22	10	24	22	10	22
10	571	10	991
10	22	10	22	10	22	10	313
10	22
10	21
10	25	22
10	375	10
10	21	10
10	536	10	510	10
10	312	10	517	10
10	22	10
10	592	755	10
10	898	750
10	20	735
10	533	10	21
10	512	10
10	1852	10
10	335	10	25	10
10	21	571
10	451	10	512	10
10	21	10	21	10
10	21	10	21
10	20	10
10	572	573	10	573	10	20
10	335
10	519
10	21
10	22
10	513	10	875
10	459	452
10	21
10	29
10	532
10	22	10	21	10	21	571
10	28	10
10	516	10
10	531	10
10	411	10
10	25	10	21	25
10	312	10	825
10	532	10
10	21	10	21	352	10
10	532	10	22	10	351	10	531	10	531	10	22	10	532	10	22	10	22	10
10	831	10
10	22
10	755	10	755	10	22
10	21	10
10	757	10	21	10	579	10	21	10	21	10
10	21	10	21	10	21	10	21	10	21	10	21
10	21
10	717	377	10
10	379
10	21	10
10	21	10	21	10
10	512	10	550	575	510	512	10	21	512	510	512	21
10	25	10	750	20	756	20	10
10	791	757	10
10	28	23
10	512	10	21	512	519	512
10	512
10	771	10
10	24	10	758	10	21	10
10	23	28	23
10	512	10
10	851	412	10	27	10
10	21	10
10	25
10	378	10
10	22
10	477	10	512	10	512	510
10	757	592
10	25	731
10	559
10	572	10	311	10	311
10	532
10	22	10
10	312	10
10	20
10	21	10	21
10	575	23
10	393
10	757	10	579	10
10	21
10	451
10	752
10	592	1852	10
10	23
10	21	10	21	10
10	22
10	910	10
10	21
10	755	10	755	10
10	1937	23	28
10	471	10	572	571	10	459	10
10	21	10	21	10
10	355	571	10	20	571	20	10	571
10	516
10	22	10	21
10	573	452
10	371	10
10	27	351	10	574	573	27	10	574
10	516	10
10	532
10	769
10	20	10	371
10	532	10	519	10
10	773	10	871	10
10	25	512	24	10	371	10	371	25
10	512	10	512
10	535	10
10	22	10	20	10	22	10	513
10	21
10	662
10	755
10	24
10	717
10	29	10	21	22
10	315	10	513	10
10	354
10	717
10	379	579	10	931	29	10	663	29
10	571
10	531	10	29	717	371	10	21	10	21	10	531	10
10	21	10	27	21	10	27
10	25
10	631
10	21	10
10	20	798
10	1852	10	351	10
10	871	592
10	311	10	311	10	311	10	311
10	25
10	551
10	871	10	416
10	20	10	351
10	24	10
10	22	10	514	10	24	10
10	20
10	20	10
10	531	894	10	412
10	23	1833
10	411
10	532
10	757	20	757	514	757	20	10	20	10
10	1853	10	411	10	411
10	571
10	1558	10
10	595	21	755	668	757	572	21	10
10	851	759	10	591	10	379	10	555	10
10	476
10	797	756
10	898	760
10	451	10
10	20	10
10	532
10	791
10	531	10	378	10	25	10	25	10	25	10	22	10	25
10	533	10	29	371
10	591	10	351	10	512	10	512
10	417
10	755	10	375	371	10	898	20	898	20	574	10	755
10	592	21	10
10	598
10	510	10	576	10	371	10	20
10	21	10
10	21	10	21	10	572	21	25	21	10	25	21	10	391	10	25	10	21
10	835	10
10	311
10	23
10	27	553
10	25
10	29	10	29	10	414
10	591	755
10	519	510
10	597
10	24	10	21	10	21
10	20	769	20
10	791	10
10	592
10	21
10	531
10	21	10	411	10
10	571	10	23
10	719
10	553	10	1852	10	572	10	592	10	21	10	592	599	794	791	10	21	10	757	21	354
10	757	10	757	20	757	10	20	10	370	10	21	10	757	751	757	20	21	10	20	10	21	10
10	23	931	10
10	572	565	551	10	311	10	757	10	477	755	757
10	21	10
10	25
10	21	10
10	351	10	351	10
10	20	10
10	27
10	394
10	512	10	22
10	531
10	536	10	315	10
10	731	773
10	25	10	25	10	312	10	28	10	592	10	25	28	851	25	28	10	25	10	25	10	25	795	10	22	10	25	27	356	10	25	10	28	10	25
10	471	10	514	519	10
10	534	10	558	10	21	10
10	20	757	750	20	759	760
10	757	10	21
10	537	10
10	311	10	451	10
10	454	10	21
10	471	10	755	10
10	20	10	20	10
10	551
10	412	431	10
10	773	10
10	592
10	317	10	21	10	21
10	352
10	411	10	21	576	21	10	22	10	22	21
10	311
10	712
10	512	10	634
10	22
10	27
10	532	10	733
10	451
10	311
10	25	10
10	791
10	532
10	317
10	22	10	25
10	27
10	592	10	592	10	592	10	592	573	10	532	10	592	10	25	10	592
10	25	576	25
10	471
10	350	10	22	10
10	553	563	10	27	10	375
10	20	756	20	10
10	431
10	575
10	759	756	10
10	311	10
10	21	10	757	10	21
10	21	10
10	411
10	512	10	512	10
10	551	10	22	10	22
10	21	10	21	571	21	10	21	10	532	10	21	10	21	10
10	757
10	20	10	755	20	10	20	755	10	571	10	518	10	593	10	792	21
10	413	10	791	798
10	575
10	837
10	731
10	534	10	21	10	21	10	21	10	887
10	580
10	427	10
10	571
10	350	312
10	512	10	750
10	577	25	10
10	21	10	21	10	20	10
10	816
10	374
10	371
10	716	10
10	411	10	760	10
10	22	10	22	10	836
10	21	371
10	20	10	22	10	22	10	20	10
10	564	10
10	21
10	373	10
10	577
10	411	10
10	451	10	411
10	512
10	27	29	10	27
10	371	10	755
10	310	10
10	25
10	28	733	10	27	10	411	10	532
10	29	379	10	29	10
10	579
10	535
10	27
10	372	10
10	29	10	29	10
10	592
10	20	10	20	574	10
10	22	10
10	592	10	592	10	20	757
10	371	10	714	371
10	21	10	660	768	21	519	21
10	27
10	22	10
10	28
10	1852	10
10	21
10	813
10	351
10	21	10	21	10	21	571	21	10
10	519
10	592	10
10	25	10	29	10	760	10	28	10	25	573	10
10	21	10	21	10	21	10	21	10	21	10
10	769	10
10	517
10	533
10	592
10	512
10	551	411
10	20
10	25	550	10	769
10	371
10	754
10	743	755	760	755	10	559	27
10	769	596
10	29
10	531	533
10	451
10	431
10	371	10
10	757
10	313
10	791	10
10	455	10	577	10
10	370	10	21
10	21	10
10	412	10
10	21
10	592	731	21
10	532	10
10	24
10	556	10	21
10	25
10	25	10	22	10	28	23	10	22	10
10	792	791
10	722	10	29	311
10	20	899	20	917	10	20
10	351	10	21	10	21	10
10	539	10	22	10	22
10	28	10
10	536	10
10	22
10	317
10	532	335	532	10	20	10	20	10	578	532	10	710	377	10	20	10	21
10	22
10	374
10	871	851	871	23	871	23	731	10
10	21
10	757
10	756	10	756	10	515	519
10	25
10	21	10	531	10	21	10	531	21	10	21	10	21	10	21	24	10
10	20	10
10	755
10	451	10
10	21
10	512
10	591	10	512
10	20
10	756
10	335	10
10	411
10	20	10	20	576	10	592	20	10
10	22	10	22	10	20	10	22	10	20	22	10	754	20	10
10	510
10	23	10	23	10
10	769	10	769	10
10	535	10
10	510	10
10	769	10	25
10	25
10	871	10
10	351	10	1852	531
10	713	575
10	21	10
10	22
10	773	10
10	21
10	27	769	10	27	10	27	10	371	27	10	25	555	25	27	25	769	21
10	572	10	21	10
10	21	10	21
10	315
10	21
10	851	871	10	22	10
10	754	10
10	21	10
10	22	10	21	414	10	21	10
10	662	20	10	371	20
10	773	10	755	10	755	762	755
10	316	10	316	10	371	975	28	10	737	10
10	20
10	414	10	534	10
10	22
10	551	514	25	10
10	28	10
10	510
10	395
10	991	10	29
10	531	635
10	21	10
10	772
10	516
10	21	10	537
10	512	315	10
10	25
10	371
10	660	10
10	28
10	596	10
10	24	10	750	10
10	377	10	572	10	21	10	21	412
10	371
10	22	10	22	10	22
10	22	10	20	769	10
10	371	10	27	755	10	769	10	371	10	371	10	20	592
10	20	10	871	21
10	314
10	335	10
10	536
10	23	757
10	535	10
10	22
10	531	10
10	538
10	23
10	591	10
10	29	10
10	25	552
10	768
10	411
10	312	10	1852	10
10	21	510	10
10	27	10	27	10	27	513	10	474	10
10	512	23	10	371
10	28
10	563	10	431	10
10	28	10	852	592
10	371	10
10	535
10	599	10	731	10	551
10	317
10	833	10	21	10	24
10	29	10
10	772
10	29	10
10	575	510
10	25
10	27	10
10	25	10	532
10	757
10	519
10	25	10	20
10	21	10
10	23	739	10	592	10	571
10	28
10	21	10	21	22	10	576
10	519
10	599	10	352	10	755	10	411	412
10	514	10	512	552	10	632	514
10	576	21	10	373	10	21	10	21	10	21
10	532
10	559	10
10	22
10	432
10	898	374	10	22	10	351	10	21
10	20	10	371
10	21
10	27	10	27	21	10	21	27	21	731	27
10	791	10
10	22	10	29	10	411	10	533
10	538	10	531
10	25	10	25	10	25	10	574	25	559	21
10	573	571	10	571
10	531	592
10	371
10	835	10	531	10	531	10	793	10
10	395	375
10	20	553
10	663
10	411
10	21	10	21	10
10	531	10
10	311
10	21	10
10	20	10	531	10	20
10	512	10	538	10	29	22	10	512	10	22	512	731	743	731	10	22	512	10	571	10	755	20	755	662	10	512	10	512	10	536	10	543
10	756	10	898	771	10
10	531	10
10	28
10	29	10	571	10	574	571
10	24	10	757
10	21	10
10	769	10
10	21
10	472	10
10	351	10
10	411	10	411	10	411	10	411	10	411	10	21	10
10	571	10
10	21	10
10	23
10	512	10	598	21
10	791	21	10	21	10	21
10	411
10	592	577
10	29
10	579
10	512	10	395	25	10	351	10
10	22	10	759	10	22	10	28	534	22
10	1852
10	29
10	537	396
10	21	10	21
10	29	10
10	535	10
10	20
10	434
10	755	10	838	10
10	27	792	27	10	21	10	21
10	311	10
10	573	10
10	592
10	21
10	21	10	21	10
10	21	10	21	10	21	10	21	512	21	10	21	10	21	10	21	10	21	10	21	512	10	851	10
10	21	10
10	531	10	512	10	510	10	813	10
10	312	10
10	551
10	519	10
10	29
10	371
10	20
10	22	10	22
10	371	393	371	10	431	10
10	371
10	21	10	21	10	512	21	10	21	10	21	512	10	21	10	21
10	772	773	10	21	751	21
10	451	10	21	10	21	10	21	10
10	21	10
10	663	754	663	754
10	27	10
10	1852	760	10	888
10	21
10	311	10	572
10	791	10	774
10	577
10	431	10
10	595	10
10	411	543	10
10	531	546	531	10	23	757
10	754
10	578
10	25	10	25	10	25	10	535	10	512	25	10	577	21	25	10	411	25	10	21	25	10
10	24
10	476	10	25	10	25	10	25	512	21
10	771	10	451	10	24	10
10	21	10	21	10	838
10	21	731
10	431	10	713	27
10	527	10
10	352	10	575	10	756	10
10	917
10	27	713	27	769	27	10	27	10
10	512	10
10	29	10
10	592	731	23	29	28
10	732	20
10	429	10
10	477
10	431	10	416	10
10	371	10	371	10
10	471
10	21
10	531	10
10	519	10	21
10	912
10	532	10	759	758	771
10	532	10	773
10	311	10	311	10
10	563	10	374	571	10	571	10	571	10	531	10	25	10
10	839
10	510	10	532	10	532
10	25	10
10	572	573	10
10	22
10	790	10	312	10	27	10
10	21
10	27	10
10	25	10
10	773	10	532
10	515	10	29	10	551	22	10	21	10	29
10	21	10	510	21
10	29
10	730	10	532	10
10	769	898	769	10
10	22
10	573
10	755	20	1852	755	732	10	1852	10
10	28	10	20	28
10	516
10	631	10	416	22	10	577
10	476	10	22	10
10	21
10	662	20	10	20	10	514	10	371	10	572	10	20	10	371	10	411	10	20	10	572	10	411	10
10	29
10	22	10
10	20	21	10	411	21	10	20
10	24	10	316	10	24
10	790
10	519	10
10	471	10	351	10	351	10	471	10	311	10	411	10
10	318	10	546	543	546	531	10	573	10	531	10	28
10	755
10	21	10	21	10	21
10	21
10	28	10	28
10	25	519
10	21
10	25
10	512	10	631
10	429	10	574
10	757	10	28	10	451
10	20	10	20	757
10	571	10
10	759
10	316	554
10	311	10
10	21	10	931	10
10	25
10	371
10	769	10	451	10	769
10	21	10	21	10
10	731
10	471	10	412	10	378
10	21
10	571	10
10	20
10	411	631	10	532	10
10	755	10	29	755	10	24	10	411	351	10	24	411
10	21
10	438
10	21	10
10	21
10	773
10	27	1853
10	27	732	20	27
10	733	559	798	21	10	410	559
10	22
10	20
10	21
10	23
10	757	373	10	571	10	471
10	519	10
10	21	10	21	10
10	25	10
10	760	10	771	757
10	592	10	535	10	592	10	411	10	592	10	597	592
10	316	10
10	592	10	769	10	351	10	22	10
10	21	25	519
10	371	10	371
10	561	10
10	27	10	27	10	27	731	755	10	755	27	731	23	27	10	20	315	22	10	22	10	27	555	10	27
10	732	734	791	731
10	21	512
10	533	10
10	574
10	411	10	411	22	10	22	10	411	10	411	10	22	10	411	10
10	29	10
10	512	10	28
10	370	561
10	431	10
10	571	10	356	10	371
10	435	437	10
10	551	10	532
10	738	10	29	10
10	315	10
10	512	10
10	769	10
10	510
10	539
10	592
10	591
10	316	10	20
10	571	10
10	554
10	591
10	531	10
10	632	10	551	10	21	10	551
10	757	10	718
10	632
10	551	28
10	311	10	592	755
10	898	833	28	817	10	797	537	10
10	313	10	512	10	311	10	512	10	351	10	351	10	512	571	10	512	10	351	10	313	10	512
10	513	512	513
10	335	10
10	769	763
10	21	10
10	834	10
10	20
10	451
10	20	10
10	27	351
10	851	29	10
10	427	10	411	10	21	10	577	10	21	577	571	10	21	871	776	571	21	10	375	395	10	20	411	22	10	411	10
10	757	10	22
10	25
10	768	597
10	20
10	22	10	21	10	21	591	10	22	21	10	21	10	21
10	29	755
10	660	20	10	21
10	769	10	22	10
10	24
10	1853
10	757	769
10	513	512	519
10	596
10	21	10	533	10	21	574	21	633	10	21
10	769	10	553	563	553
10	731	21	910	10
10	757	731	27	731
10	21	10	21	10	21	10
10	29	10
10	532	10
10	532
10	379	29
10	791	818
10	21	10
10	452
10	28	10
10	21
10	21
10	25	591
10	22	10
10	29	10	22	10	431	10	22	10	512
10	668	10
10	29	10	25
10	532	519
10	24	413
10	571
10	23
10	21
10	839	10	22	10	591
10	732	10
10	760	10
10	756
10	21
10	25	10	25	10
10	20
10	27	733	27	731	27	10	755	771	10
10	574
10	762	755
10	21	10
10	311
10	731	10
10	591	592
10	20
10	571	10
10	27
10	21
10	757	10	592	596	757	27	579	755	20	10	757	10
10	310	10	751	10	21	10	21	769
10	514	25	10
10	523
10	712	576
10	20
10	21
10	411
10	571
10	532	10
10	532	10	532
10	755
10	377
10	910
10	532	760	10
10	23	10	25	10
10	20	731	20	10
10	21
10	21	10	21	10	20	10	534	10	20
10	851
10	871	10	28	757	27
10	532	10	532	10	532
10	391	10
10	21
10	755
10	551
10	750	571
10	757	756	574	10	24
10	571
10	531
10	1852	755
10	431	10	769	1852
10	550	579
10	379
10	21
10	536	10
10	412	24	10	375
10	28	857
10	536
10	22
10	574
10	27
10	21	10	21	10	512	21	10	21	512	21	10	411	10	21	10	21	536	411	773
10	531
10	21	10
10	24
10	451	10	371	10
10	851	852	10	29
10	311	10
10	577	532
10	21	10
10	532
10	580	10	571	575	571	10	571	10	532	631
10	29	10	21	10	29	10	21	10
10	755
10	335
10	20
10	25	10	25
10	511	10	592
10	351	10	910	10	592	10
10	22
10	792	10
10	731	10
10	757
10	769	755
10	21	10
10	20
10	592
10	533	10
10	791	10	393	371
10	21
10	580
10	27	10
10	22	10	471	22
10	577	10	577
10	518	10	22
10	22
10	371
10	354	10	21	10
10	21	10	513	21	512
10	311
10	833
10	21
10	753	592	21	592
10	512	10
10	477
10	571
10	311
10	29	10
10	512	451	10
10	20
10	21	10
10	531	10	22	10	531
10	537	10	21	10	21	10	27
10	760
10	23	817	22
10	27	10	27	10	552	27	10	27	10	27	10	513	10	27	10	27	10	335	10	319	10	379
10	532	10
10	25	21
10	29	372	10	512	760	10
10	516	10
10	750
10	21
10	755	20
10	351	10	511	28	10	531	311	10	28	755
10	371	27	10	592	755	10	24
10	551	10	758	10	531	10	451	27
10	20
10	797	595
10	21	10	21	10
10	20	772
10	25
10	21
10	755	25	10	431	10	25	10	755	22	10	22	10	372	10	22	10	311	10
10	25
10	743	744
10	21
10	769	10	571	10	571	10
10	21	10	21
10	596	10	23
10	21	10	21
10	25
10	29
10	24	10	757	10
10	411	10	411
10	553	10
10	531
10	771	10	21
10	21	10	21	813	10
10	22	10	22	10	28	10	22	10	577	594
10	915
10	371	10	371
10	754	1853	756
10	755
10	599	591	758	10	371
10	919	10	20	351
10	577	575	10	21	10
10	631	10	532	10	771	10	354
10	574	23	10
10	757	10	757	10	757	771
10	24	517	10
10	28	10
10	731	23	10	25
10	762	10	335	10	571	10	571	10	23	571	10	931	10
10	27	10
10	21
10	21	10	531	10
10	571	10
10	371	514
10	510
10	578	10
10	27
10	21	10
10	25
10	315
10	519	10	20	10
10	758
10	514	10	591	598	769	717	25	10	21
10	758	579
10	22	10	22
10	312
10	29
10	371	10
10	29
10	311
10	354	10	371	391	371	10	372	10
10	21
10	371	10
10	21	10	21	10	21	10	21
10	572	10	25	10	21	25	595	25	10	794	790	791	556
10	20
10	431	10	21
10	20
10	22	10
10	376	27	21	10
10	335
10	1852	10
10	29
10	771	10	371	10	25	371	431
10	21	10	577
10	851
10	951
10	574
10	575
10	592	755	592	755
10	21	10	21
10	573	10
10	378	10	312	10	29
10	534	10	712	27	10	27	591
10	576
10	592	10	22
10	531	10	513	571	10	871	878	871	10	315	10	531
10	23
10	931	10	532	10
10	574	10
10	24
10	732
10	591
10	871	663
10	519	10
10	377	710	377
10	1852	591	598	591	10	29
10	21	10	21	10
10	537	10	24	10	595	20
10	29	10	29
10	353	354
10	22	10
10	23	10	417
10	28	10	378	10	28	10
10	21
10	22	10	573
10	917	23	910	913
10	335	10	411	10
10	22
10	531	10	319
10	532	10
10	756
10	411	10	718
10	22	316	10	22	10	22	10	22	10
10	510	573
10	28
10	512	574
10	771
10	357
10	514	10	21
10	23	10
10	21
10	533	10
10	1852	10
10	22	10	22	10	21	10
10	512
10	431	10	431	10	431	371	10	546	10	431	10
10	377	10	515	25
10	21	10	21
10	574	10	755	10	838	10	574	755
10	577	10
10	731	10
10	479
10	29
10	415
10	379
10	731
10	311	10
10	24	10	773
10	527
10	23
10	29	10	662
10	22	10	22	10	510	10	510	10	371	22	10	21	10	754	10
10	21
10	22
10	21	10	21
10	20	10
10	21
10	515	10	451
10	553	10	21	10
10	532
10	531	10	29	10	29
10	24
10	792
10	21	27
10	20	10	20	10
10	24	10
10	910	29	910	29	375	10	351	10	21	10
10	554	10
10	536	10	25	10	755	10	25	21
10	20	773	766	21
10	378
10	21
10	378
10	411
10	532	10	532	512	10	311	10	29	310	10	427	10	750
10	852	757
10	531
10	516	10	20	10	27	515	514	510	27	10	20	10
10	531
10	22	10	22
10	776
10	21	10	22	10
10	772	10	310
10	532
10	21
10	20
10	417
10	512
10	20	10	20
10	731
10	351
10	371
10	752
10	737
10	312	10	21	10
10	24
10	571	10	571	10
10	311	354
10	771
10	335	10
10	21
10	592	10	539	10	551	591	592
10	431	10
10	411
10	29	10	29	10	29	10	29	10	29
10	22	10
10	351	10	510
10	537	10
10	25
10	395	28
10	571	21	571	10	571	21
10	579
10	21
10	21	10	21	10	21	10	838	10	21	10	25	21	713	21
10	551	10	21	757	756	757	10	21	315	10	25	551
10	662
10	914
10	411	10	411	10	411
10	546
10	22
10	451	10	311
10	533
10	24	10
10	335	10	571	513	10	591	10	750	21
10	351
10	29	351	10	571	10	22
10	23	10
10	459	10
10	756
10	22	10	571
10	20
10	766
10	378	10	21	10	21
10	768
10	21
10	791	27	591
10	370	10	21	571	10	21	10	769	10
10	27	25	10	25	10	411	591	27	10	27	10	411	10	27	25	21	10	25	21	10	417	10	21
10	24	10	29	931
10	21	10	21	10	21	10	27	21
10	25
10	754	760	756	760	10	756	757	752
10	539	371
10	471	371	514
10	27	10	22	10	27	551	27	21	10	22	10	22	10	21	378	21	10	27	10	21	27	21
10	912	10
10	20	21
10	732	10
10	451	10	21	10	312	10	21	10
10	25	10	571	10	20
10	571
10	371
10	24	10	24	10	24	10	755	20	1852
10	21	10
10	25	10	22	10
10	20	10
10	591	10
10	22	10
10	730	10
10	887	20	21	10	20	28	974
10	512
10	538	10	538
10	22	10
10	377	10
10	315	10
10	21	10
10	717	591
10	20
10	536	21	10	21	10	21	10
10	27	731
10	21	10	595	21	10	21	10	21	10	411	10	21	10	21	10	21
10	24	10	21	10	21	10	21	10	21
10	755
10	29
10	411
10	22	10	21	10	22	10	21	10	1852	20	773	10	411	10	22
10	635	10	510	10
10	519	10	519	510	10	24
10	513	519
10	27	10	27	577
10	663
10	29
10	434	10	21	10	21	10	571	21	27	21	10	571	10	21	10	21	10	27	571	27	21	27	791	27	21
10	411
10	21
10	22	10
10	21	10	574	10	791	574	21
10	23
10	574	10
10	532
10	24	10	758
10	412	10	537	10	27	531	10	531	10	27	10	513	10	25	10	591	10	27	25	311	10	591	595	769	591	10	412	10	312	10	311	411	10	27	28	10	27	512	21	10	531	10	21	10	25	10	21	10	771	757	10	21	10	22	10	25	10	27	10
10	535	10	535
10	22	10	22
10	574	851	20	10	22
10	516	10	731
10	543	10	891
10	29
10	553	20
10	574	595	10
10	668
10	429	10	750	10	514
10	29
10	23	10
10	755
10	559
10	551
10	21	10	21
10	21	10	577	10	779	10	411
10	21
10	27	10	27	570	10	21	10
10	22	10	22
10	24	10	354	10	516	10
10	27
10	22
10	532	10
10	532
10	532	10	21	10	21	22	10
10	21	10
10	536
10	913	10	22
10	25	10	371	10	531	10	25	10	25	10	311	10
10	21	10	21	532
10	510	10
10	21	10	21	10
10	561	10	592	10	551	519	21	10
10	21	571	21	10	21
10	371
10	312	10	417	10	23
10	731	510
10	754
10	511	512
10	512	10
10	378
10	22	10	574
10	21	10
10	20	751
10	512
10	27	712	27	517	10
10	731	10	532	10	412	10
10	512	21	10	574
10	25
10	574
10	29
10	25	10
10	631	10	410
10	429	10
10	21	10	21	10	472	833	10	21	10	21
10	532
10	21	571	10
10	25
10	22	10	22	10
10	411
10	592	371
10	571	10	551	10	412	10	731
10	411	10
10	756
10	24	10	571	10
10	757	10	554	10	757
10	510
10	531
10	22
10	510	10	22
10	25	10
10	575	21	10
10	22	531	10	531
10	532	518
10	25	10	919	10	20	10	20	23	10	23	20	10	311	10	931	10	25
10	596
10	539
10	24
10	592	21
10	531	10	531
10	472	10
10	898
10	592
10	836	717
10	755	10
10	22	10
10	574	10	574	10	532	22	10	20	10	755	10	532	10
10	592	574
10	21	1852
10	756	10	512	10	512	10
10	22	10	554
10	21	10	895	10	22	10	21
10	29
10	25	10	25	519	10	21	10	791
10	23	10	571	10	631	592
10	21	10
10	573	512
10	21	10
10	571	10
10	518
10	25
10	27	21
10	312	10	21	10
10	917	10	29	10	22	910
10	335
10	912
10	25	10	794	28	10	25	10	25	10
10	732	27	10	27
10	371	10	371	10	24	10	371	21	10	21	10	21
10	20
10	510	10
10	371
10	755	757	471	10
10	454	10	538
10	21	559
10	580
10	23	10	769
10	762
10	510
10	29
10	755	10	755
10	559	744
10	415
10	757	20
10	379
10	790	10	533
10	22	10
10	375
10	27
10	21	10	21
10	791	724
10	21
10	22	10	22	10	21	10	21
10	21
10	25	574	21	10	21
10	757	20	10	20
10	575
10	21
10	756	10	25	663	10
10	27	10
10	913
10	753	769
10	757
10	20	762
10	714	769
10	22	10	769
10	21	10	519	513	25	10	471	10	24	21
10	25
10	22
10	592
10	25
10	28	10
10	415	10
10	769
10	21	760	10	21
10	573	21	10
10	21	10
10	519	510	10	756
10	1852	10	1852	20	852	10	20	10	29	774	10	716
10	574	10
10	763	10	431	10	411	10	21	10	21	10
10	411	10
10	411	10	411	10
10	312	10	411	10	29
10	354	351
10	755	10	755	10	25	551
10	318
10	354
10	311	10
10	379
10	899	756	10	595
10	391	10
10	353	10
10	21
10	411	25	10	25
10	769	20	769	20	769	20	10	20	10	20	769	20	769	20	10	27	10	577
10	411	10
10	532	10	311	10
10	475	10	476	10	476	10	513
10	21
10	335	771
10	512	21	10	21
10	21
10	792	798	792
10	539	512	10
10	27	553	10	532
10	731	571	10	510	10
10	910	10
10	517	10	351
10	471	10	29
10	23	10
10	22
10	318	10
10	21
10	22	10	1852	571	411	10	417	10	21
10	20	755
10	512	10
10	22
10	21	25	21	10
10	532
10	411	10
10	21	10	871	20
10	451	10
10	25	513	10	25	10	773	10
10	21
10	27	10	577	27	571	21	571	10	21	577	21	10	21	27	10	29	10	27	571	21	591	755	10	27	21	27	10	21	10	21	571
10	938	10	375	10
10	571	10	24
10	20
10	591
10	451	10
10	25
10	421	315
10	25
10	21
10	523	519
10	755	10	20
10	25	10	25	10	571	10
10	22	10	750
10	21
10	21	10	21	573	510	10
10	315	10	719	21
10	28	838	10	888	28	10
10	312	10	1852
10	531	10	731
10	553	10
10	21	10
10	27	10
10	591	21
10	571
10	1852	574	10	773	10	574	573	571	10	21	10
10	532
10	25	577	25	10	25	10	744	773	577
10	25
10	773	758
10	591	577	10
10	21	10
10	21	10
10	1852
10	758
10	454	10	371
10	317	10	551
10	510	10	510	512
10	431	10
10	758
10	577	10
10	527	10	574	21	10	21	10	573	10
10	21	10	731	21	25
10	22
10	519	10	595	10	519	10	311	10
10	21	10	573	769	10	21
10	28	837	28	10	769
10	27	29	10	951	29
10	576	10	21	10	771	10	21
10	574	10	574	20	10	917	10	574
10	20	776	20
10	22	10	22
10	951
10	21	27
10	519
10	872	10	574	10	25	10	21	10	574	21	10	25	551
10	472	10	25	10
10	510	21
10	27	571
10	22
10	20
10	888	10	335	10
10	591	10
10	21
10	769	10	315	10
10	931	10	371	10	592	791	571	10	371	10	744	23	899	10	755	592	10	23	10	571	592	10	531	10	592	23	813	10	21
10	532	10
10	21
10	531	10	372	10	312
10	910
10	22	10
10	23	10
10	411	24	10	411
10	733
10	471
10	472
10	21	574
10	532	10	21	10
10	21
10	472
10	411
10	910
10	27	791	10	432
10	22
10	359	10	20	23
10	668	10	532	10	851	836
10	22	10	531	10	316	10	22	10	22	10	22	20	10	29	27	731	10	22	10	28	531
10	851
10	791	755	1852
10	22	10
10	391
10	571
10	871
10	22	10
10	378
10	351	10	351	10	351	10	854	851	10	21
10	514	21
10	21	25	523	21	662	21	10	25
10	431	451	10	451
10	757	10	512	10
10	24
10	29	10
10	29	10	29
10	571	732	29
10	591	28
10	746	757	10	24	10	769
10	29
10	532
10	25
10	514
10	769
10	316	10	516	10	571	10	551	10	27
10	21	10
10	771	21	10	797
10	411
10	21	10	21	10
10	22	10	22	10	22	10	22
10	29
10	24	10	511	10
10	25
10	21	10
10	576	10	372
10	451	10	451	10
10	535	10
10	371
10	532
10	757
10	512	10	552	512
10	28
10	537	373	537	10	371
10	580	10	512	10	774
10	431	451
10	25	10	25	10	571	512	25	10	512
10	631	22
10	853
10	20
10	411
10	552	550	571	10	571	10	557	21	10	21	10	571	10	20	510	571
10	531
10	536	10	888	10	537	536	10	888
10	1853	10	532	10	546
10	523	512
10	27	757	771	10
10	451	10	20	750	10
10	512
10	591	10	25	510
10	21	10	21
10	21	10
10	21	10
10	531	10	21	10
10	21
10	531
10	532	10
10	790	27
10	25
10	316
10	552
10	27
10	22	10
10	512	510
10	533	10
10	571	10	592	10	592	10
10	419	21	20	10
10	29
10	27
10	21	10
10	532	10	512
10	535	10	591
10	317	10	24	10
10	22
10	551	25	10	25	551
10	20	898
10	20
10	769
10	917
10	712	10
10	25	10	20	25	10	20	10	21	10	592	20	10
10	21	10	21	10	21	10	21
10	760	10	22	10	1935
10	411
10	858
10	472
10	25
10	537	532	10
10	372	10	531
10	25	10
10	351	10
10	535	10	316
10	22	10
10	519	10
10	411	10
10	21
10	25
10	910
10	379	356	379	371	10
10	20
10	715	10	731	551	10
10	22	10
10	21	10
10	431	10	24	10
10	580	10
10	510	10
10	598
10	22
10	371
10	21
10	21	10
10	311	10
10	431	10	574	10	22	10	22	10	27	25
10	756	10	756
10	871	10
10	371	10	371
10	512	10	532	10	532	21	10	311	10	532	21	10	21	10	512	21	577	512
10	591	663	21	10	21	10	21	10
10	24	10	532	20	10	24	10	352	10	20	10	20
10	755	379
10	757	760	10	21	10	29
10	22
10	20	10	872	20	10	21	10	25	579	575
10	831	10	531	10	28
10	574	21	10	20	755
10	27
10	29	10
10	411	10	23	871
10	379
10	772
10	591
10	20
10	21	10	21
10	471	10
10	710
10	29	20
10	391
10	29	10	755	10	851	771
10	374
10	451	10
10	991
10	29	10	29
10	891	895	891	818
10	21
10	574	10	757
10	21
10	21	10	21	10	21
10	28	755	10	755	10	551	10	574	10	21
10	854
10	23	10
10	21	10	573
10	371	10
10	21	10	21	378	10	755	21
10	27	29	10
10	23	910
10	531
10	21	10	532	21	10
10	760	10	20
10	591	10	20	10	20
10	476	10	22	536	10	22	10	755	20	760	10	571	10	22
10	351
10	21	769	10	21	10	21	10	21	10	21	10	21	519	21
10	535
10	794	10
10	531	10	573
10	24	10
10	311
10	571	798	571
10	574
10	354
10	755
10	374
10	20	10	20	10	20	10	20	10	668	20	10	20	731	10
10	20
10	28
10	757	10
10	561
10	758	10
10	370	10
10	566
10	21	10
10	514
10	791	714	10	791	10
10	635
10	531	10	21
10	451	454	10
10	734	10
10	21
10	25	574
10	22	10	22
10	22	10	29
10	411	10
10	431	10	532
10	825
10	373	392
10	22	10	21	10	27	572	10	21
10	21
10	411
10	20	10
10	532	531
10	411	10
10	411	10	769	10	591
10	315	10
10	311
10	792	10
10	22	21
10	21	10
10	551
10	769	20
10	510
10	21	10	21
10	532
10	817	10	663	20	731	10
10	512	10	29	10	21	10	21
10	972	10	512	21	512	21	512	21	10
10	24	10
10	20	10
10	756	10	769	21
10	431	10
10	751	10
10	20	571
10	1852	10	25
10	556	792
10	355	10	27
10	571
10	411	10	411
10	310	798
10	312	10	510	10	22
10	22	10
10	573
10	335	10
10	532	10	532	10	20	10	551	10	20	10	29	10	29
10	28	27
10	21
10	25	10
10	512
10	553
10	24
10	21	10	29	10	21	10	21	10	21	10	29	21	10	21
10	20
10	451	10	451	410
10	24
10	21	10	534	10	21	10	21	10	21	10
10	539	10	427	10	592	23	871
10	633
10	28
10	757	10	592	10	592	21	10
10	21	10	21	10
10	315	10	571
10	29	10
10	459	10
10	755	750	10	355	10	571	755	769	10	29	755	750	755	10	755	10
10	571
10	539	10
10	21	10
10	20	10	351	10	20	10
10	393
10	543
10	580
10	22	10	22	10
10	731	10	532	538	532	538	10	571	10	532	10
10	431	10	28	10	21	10	451	533
10	592
10	21	10
10	312
10	592	20
10	22	10	22
10	753
10	379	10	512	10	29	10
10	576	10	477
10	21
10	22	10	22	10
10	536
10	417	10	512	25	21	10
10	431
10	22	10	22	10
10	24
10	351	10
10	551
10	25
10	315
10	371	10	371
10	533	312	10	371	10	533	10
10	314	10	427	10	779
10	663
10	20
10	971
10	552	10	22	10	916	10
10	755	756	10	755
10	512
10	891	872	10	21	10	21	10
10	763
10	411	10	1852
10	852	10
10	335	10
10	515	731
10	416
10	25	10
10	518
10	431
10	570	10	371	10	21	10	21	10
10	20	592
10	22	10	22	10	997
10	316	10	23	28
10	516	10
10	755	10
10	510	10
10	311	10	592	10	311	10	571	10	311	10
10	514	10	791	10	573	10	516	10	314
10	21
10	27	20	10	20	10	20	10
10	573
10	431
10	532
10	20	753
10	27	10	758	21
10	769
10	21	754	10	20	21	736
10	871	10	510
10	531	10	531	10
10	28
10	431	10	21	10	21	25	21
10	512
10	29	10	731
10	371
10	25	10	851
10	22
10	512	10	352	10	538	10	352	351	10	510	512	10
10	29
10	592
10	20
10	21
10	25
10	791
10	21	10
10	371
10	755	10
10	21	10	21	10	21	10	21	10	21	10
10	791	10
10	21	10
10	28	10
10	731	27
10	29	10	773	10	21
10	411	10	310
10	22
10	510	10	512	571	579	571	21	10	910	21	512	510
10	20	10	335	10	411	21
10	22
10	371
10	571	574
10	21
10	21	10	21	10
10	21	10	21	10	27	21	10	21	10	21	731	20	21	1852	731	10	21	10	21	10	22	10
10	513	21
10	515
10	759
10	25	10	717	716	23	10	25	10	411	10	25	10	25	10
10	579
10	411
10	579	512
10	594	10	731
10	591
10	351
10	910	371	10
10	22	10	20	10	451
10	25	10
10	571	10	350	510
10	513	792	21	10
10	595
10	574	10	27
10	531	537
10	411
10	29	10	519	512	10	451	10	27	10	29	10	512	29	10	512
10	351
10	27	851	27	10
10	871	10
10	757	21	10	21	10
10	354
10	21	10
10	22	411	10
10	23	10
10	316	10	371	10	551
10	21	10
10	25	10	25	578
10	22	10	21	10	21	572	21
10	351	731
10	579	571
10	25	10	316	10	755	10	20	10	512	10
10	393	10	373	10	335	10
10	21
10	21
10	335	10	21	10	22
10	411	10
10	21
10	371	10	371	10	27	23	10	27	371	22
10	20	10	911	10	592	757	20	911	411	10	514	10	411	20	757
10	517	25	10	914	564
10	21	530
10	431
10	591	10	470	21	591
10	531	10	531	10
10	411
10	531
10	25	10
10	21	20	10	21	29	10
10	571	10	571
10	910
10	595	20
10	717	27	739
10	21	10	578	21	10	21	10	21
10	24
10	354
10	335
10	312	10	312
10	527
10	22	10	22	371
10	571	10
10	20	10	20	10	20	760	20	10	533
10	717
10	512
10	316
10	791
10	22	10	519	10
10	21	10
10	769
10	519
10	371	10	755	10
10	792
10	21	10
10	757	21	592	596
10	314	10	551	10
10	371	10	571
10	21	27	10	21
10	591	21
10	22	10
10	312	10	21	10	731	10	21	10
10	21	10	411	10	931
10	21
10	472	10	410	10	754	10
10	27	10	971
10	20
10	554
10	311	10
10	411
10	411	532	10	411
10	310	10	888	10	571	10	27
10	431	10
10	512
10	532	10
10	510
10	29
10	631	10
10	731	10	20	760
10	592
10	21	10	21
10	23	10	23	10	771	10
10	379	21	10
10	538	531	10	379	27
10	510	512
10	580	10
10	27	732	10	429	311
10	931	10	592	751
10	351
10	23
10	551	10	24	10	20
10	21	27	731	10	27	10
10	25
10	572
10	592	752	592	10	21	10
10	571	575	571	575	571	575	571
10	411	532	27
10	577
10	771
10	351	10
10	551
10	755	10	312	10
10	451	10	451	10	21
10	27
10	735
10	771	10	20	596
10	591	592	10	21
10	798	792	757	10	29	10	550	10
10	827	10
10	21
10	512
10	411
10	719	10
10	571	512	10	512	10	22
10	755	769
10	878	871	851	21
10	577	10
10	791	25	10	592	10	22	10	316	10	23	791
10	370
10	633
10	21	10	25	21
10	730	21
10	754
10	22	10
10	536
10	510
10	29
10	574	21	755	10
10	351	10	351	10	21	532	10
10	21	10
10	913
10	579	10
10	434
10	29	10
10	550	10	21	10	21	10	21	10	21	10	21	10	21	10	28	29
10	701
10	21
10	513	10	757	888
10	371	10	591	10
10	20
10	24	10	371	592	577
10	29	10
10	21	10	21
10	757
10	29
10	580	21	512
10	798
10	27	731	10	27
10	27	10
10	535
10	571	577	10	516	10	22	10
10	21
10	414
10	317	10	21
10	22	10	22	10	22	10
10	28	10
10	20
10	580
10	755	769	10	22	10	592	755	10
10	755
10	335	10	21	10	21	10
10	755	511	10
10	551	10	633	10	20	10	551	565	553	571	574	10	553	10	571	757
10	22
10	817	10
10	311
10	22	10
10	21	10	21	10	22	10
10	20
10	571
10	25
10	756
10	25	10
10	21	10
10	25	510	572	10	21	10	21	10	25	514	10	595	768	754	20	10	25
10	532
10	352	10	571	21
10	319	354	10
10	21
10	531	10	316	10	24
10	1853
10	411	21	10	512	25	10	21	25
10	551	10	551
10	21	10	21	10
10	20	769	20	769
10	731	755
10	535
10	316
10	23
10	579	577
10	27	10
10	21
10	27	10
10	351	10	510
10	535
10	830
10	25
10	22	10	22
10	579
10	21	10	21
10	20	595	510
10	28	10	518
10	691	10	755	756
10	25
10	592
10	592
10	22	10	416	10
10	510
10	757	20	757
10	733
10	352
10	411	415
10	731	10
10	22	10
10	21	10	21	10	21	10	371	10	21	10	21	10	21	10	21	10	21	10	391
10	21
10	29
10	591	553	10	28	10	769	10	351	10	757	591	10	757	756	512	591	10	512	10	571
10	28	10	28	10	25	10	351
10	769
10	790	10	29	818
10	731	591	10
10	571	10
10	531	371	10	371
10	516	10	519	10	519
10	576
10	311	10	431	10	23	10	352	10	311	10	21	10	311	21	10	21	10	311	10	411	10	21
10	391
10	553
10	24	10	24	10
10	757	10	21	10
10	21
10	20	10	20	577	576	10	20	10	21	531	10	21	10	21	411	21	411	10	411	10
10	21
10	316
10	533	10
10	21	10	21	10	27
10	378
10	564
10	25	10
10	757
10	538	10
10	411	10	411	10
10	21	10
10	21	512	10
10	763	10	371
10	757	10	718
10	411	10	411	10
10	21	10	21
10	21
10	531	10
10	517
10	515
10	771	20	574	10
10	512
10	371	10
10	635	10	757	10
10	758
10	21	10	898	20	10	21	20	10
10	371
10	391	10
10	512	10
10	773	763	10	24	10	20	10	20	10	21	10	24	10	516	10	20	10	21	571
10	351	10	22	10	351	10	351
10	22	10	537	10	22	10
10	20	716	20
10	371
10	577	771	10	20	10	311	10	24	10	311	319	10	532
10	536	10	20	757	763	20	10
10	411
10	752	10	20	760	20
10	755
10	25	10
10	25	10
10	317	10
10	576
10	411	24	10
10	538	10
10	23	731
10	532	10	759	750	10	21	10
10	21	10	21
10	314
10	29
10	27	570	27
10	663	768	27	10	27
10	512	10	24
10	519
10	25	10	25	10	25
10	556	10	29	10	417	10	21	10	21	10	523	21	10	351	10	21	10	21	10	21	351	10	991	29	21	10	533	10	21
10	951
10	25	571
10	25
10	22	10
10	592	578	592
10	575	10	371
10	20
10	311
10	592	10	371	10	22
10	531
10	546	10	533	10	511	10	910	816	10	519	10
10	21	10	531	10	21
10	724	731
10	21
10	531	21
10	757	20	10	22
10	21
10	23
10	731	10	21	10	571
10	451
10	27	592
10	571
10	591	768
10	27	592
10	759	10
10	531
10	531	10
10	311
10	523
10	991	10	21	10	598	791	10	531	10	858
10	476	10
10	20
10	558	21
10	474
10	371
10	872
10	21
10	21	10	20
10	633
10	371	10	371	10
10	477	10
10	571	510
10	396	371
10	22	10	28	10	311	22
10	532
10	371	10	371	10	576	10	755
10	571	10
10	760	10	773
10	371
10	817
10	374	10	551	632	10	22	10	755	760
10	25	835
10	571
10	532	10
10	22	371
10	27	10	27	591	10	537	10
10	750
10	538	10	411
10	391
10	22	10	22	10	22	10	22	10	312	10
10	512	10	21
10	21
10	791
10	471
10	574
10	571	10
10	20
10	538	10	592
10	373	10
10	412
10	732	817
10	25	519	10
10	311
10	731	10	851	731	10	731	10	20	10
10	791	10
10	512	21	10	21	10	21	10	21	571	21	571	10	21
10	351
10	731	531
10	21	10	21	10	21	660	10	21	10	21	22	10	21	10	21	791	21	592
10	27
10	371	10
10	20
10	756	10	756	10
10	755
10	510	10	27
10	752
10	791	10	371
10	533
10	411
10	21
10	25	10	25	21	10	379	21	25
10	755	10	913	10	512	10	513	512
10	531	352	10	531	10	21
10	731	10	536	10	27
10	513	10
10	791	512
10	25
10	798
10	22
10	631	10
10	25	10	25	10	25	21	25
10	21
10	23	10	22
10	531
10	22	10	22	10	20	10	20	27	10	22	27	22	316	10	20	769	20	10	27	10	27
10	311
10	411	10
10	21
10	532
10	20
10	532	10
10	20	10
10	750	10
10	27
10	565	553
10	917
10	451
10	467	10	24	10	22	10	22
10	431	10	431	10	790	757	10	1852
10	592	10
10	596	10	21
10	750
10	23	28
10	755
10	411
10	371
10	411
10	21	10	21	10
10	757	10
10	371
10	22
10	21
10	20	750
10	311
10	760	757
10	451	10	24	10
10	23
10	21	10
10	731
10	20
10	411
10	22	10	22
10	23	888	10	416
10	21	10	21	512
10	21	10
10	371	736
10	514
10	21
10	316	10	20
10	25
10	595
10	871	872
10	471
10	27	10	27
10	853
10	535	10
10	22
10	21
10	768	10
10	931	29
10	431
10	538	10	25
10	516
10	371	10
10	21	10	21	10	311	10	21	10
10	757	20
10	531	10	531	10	595	10	373
10	25
10	768	10
10	472	10
10	577
10	24
10	22	10	22
10	571	731
10	21
10	351	10
10	537	10
10	21
10	315	10	315	10	790	796	10	451	10	358	21	10	21	10
10	27
10	27
10	21	10	21	10
10	23	10	21
10	451	10
10	23
10	21
10	411	10
10	769	10	451
10	429	10	527	551	10	28	551	10
10	510	10
10	510	558
10	724	10	21	10	21	10
10	533	532
10	592
10	635	10	591	10
10	398
10	21	10	21	10	21
10	22	10	28
10	744
10	912	10	559
10	27
10	312
10	551
10	23	10	25
10	22	10
10	21	10
10	833	10	21
10	371	10	354	10	20	10
10	754	10
10	23
10	25	10	25
10	551
10	769	10	371	10	21	10	371	10
10	411
10	25	769	10	769	25	512	25	512	25	512	769	10
10	571	10	373
10	313	10
10	531	591	10	531	10
10	355	10	28	745
10	412	10	731
10	378	10
10	311	10	531	10	851	10	20	10	27
10	411	10
10	312
10	531	750
10	21	10	21
10	512	10
10	591	597
10	760	10	23
10	527	10	731
10	531	10
10	27
10	21
10	22	10	411	10	21
10	871
10	20	10
10	21	10	21	596	10	21	10	21	10	21	10	535	10	531
10	790	10	431	10	21	10	431	10	21
10	579	10	916	10	591	10
10	1852
10	551	755	760	10	22
10	431	10	21	10	21
10	431
10	21	519
10	417	10
10	27	10	516
10	29
10	28
10	536
10	21
10	21
10	914	10
10	29	10
10	769	371
10	769
10	899	10	513	10	899	756	20
10	21
10	27
10	29
10	21	10
10	24
10	533	10	21	10	21	759	10
10	531
10	21	10	21	10	21	10	21	10	21
10	27
10	316
10	22	10	22	10
10	315
10	543	10
10	571
10	22	888
10	21
10	851	21
10	21	10	21	535	10	21	10	411	10	21	10	21	10	21
10	580
10	20	757	20
10	595
10	791	10	22	10	791
10	21	10	21	10	574	21
10	21	10
10	351	10
10	21	10	21	10	21	10
10	772	755	887	772
10	527	10	571	10	571	527	10	851
10	20	769	20	10
10	377	10	825	817
10	371
10	335
10	551	27
10	817	10
10	591	511
10	510
10	21	10	21	10	732	21	10	21	10	21	10	21
10	411	10
10	22
10	20	10	20	10
10	531	10	531	21
10	511
10	310	10
10	599	10	591	594	10
10	22
10	532
10	22	10	22	10	22
10	778
10	371	10	769	10	755	769	10
10	531
10	579
10	351	10
10	514
10	451	10
10	21	10
10	566	553	10
10	571	10	571
10	371	10	791
10	413	10
10	512
10	22	10	21	10	21
10	813	915
10	21
10	315	10
10	371	10
10	378	10	28
10	27
10	532	27	915
10	396	25
10	22	10	22	10	22
10	532	10	371
10	23	763
10	571	10	351
10	512
10	571
10	29	10	29	10	21	10	29
10	21	10
10	22	10	21	10	22	21
10	574	10	537	10
10	411
10	371	10	24	10	371
10	354	10	574	10	23	28	537	10	22	10	22	10	512
10	25	10	25
10	25	10	731	736	371
10	563
10	532
10	1852	10	411	10	371
10	793	757	20	10	20	769	20
10	532	10	335	10	532	10	429	10	710	10	27	10	27	710	10	532	10	532
10	25	10	25	376
10	1852	755	10	27
10	25	755	21	512	755	21	10	755	756	755	10	852	23	852	10	21	512
10	22
10	21	10
10	371
10	531	10
10	25	10	910
10	316	10	316
10	931	752	20	663	10
10	518
10	532
10	731	28
10	871	10
10	20
10	21	10
10	28	10	28	941	28	10	28	10
10	579
10	515	10
10	312
10	431	10
10	837	10
10	595	513	10
10	757	10
10	28	772	10	732	28	10	28	10	25	592	571	10	592	596	21	10	25
10	20
10	23
10	417
10	663	10
10	20	10	531	10	571	10	577	571
10	730	10
10	755	592	10
10	512
10	24	459
10	1852	10
10	539	10
10	411	10
10	510
10	756	10	551	574	21
10	717
10	571	10	571
10	21	510	10
10	27	791	27	791	27
10	28
10	29	10
10	551	556	551	10	752	28	10	551	311	10	311	10	311	353	10	351
10	411	20	10
10	29
10	371	10	20	754
10	523
10	20
10	25	573	10	759
10	25
10	527	518	10	311
10	931
10	772	27
10	571	10	27	10
10	519
10	25	10	431
10	371	10	576
10	531	10
10	779
10	22	512	888	10
10	22	10
10	571	10	571
10	371	10
10	571	10	21	10	29	755	20
10	991	10	833
10	21	10	756
10	538
10	29	10
10	375
10	21	10	24	10	759	899	759	771
10	27	10
10	21	10	21
10	737
10	335	22	10	711	10	355
10	21	10	21	10
10	769
10	760
10	371	10
10	571	10
10	532
10	28
10	835	833	835	10	335	10
10	351
10	577
10	543	10
10	21	10	21	10	21	10	731
10	21	10	21
10	21	10
10	21
10	21
10	28	10	431	10	21
10	580	10	580
10	21	10	21	10	575
10	891	371
10	510	10	571	10	21
10	22
10	536
10	591	10
10	21	10
10	21	10
10	28
10	25	10	743	10	25	561	20
10	20
10	315	10	571	315
10	20
10	532	10	531	10	577	10
10	27
10	20	755
10	513
10	773
10	391	10
10	731
10	411
10	871	10	24	10
10	537	10	29	10	29	10	791	10	535	532	10	731	10	21	10	21
10	29	10
10	532
10	392
10	755	762
10	411	10	411	10
10	27	10	27	10	22	10	27	10	22	10	21
10	913	912
10	20	10
10	354
10	21
10	20	10
10	411	532
10	515
10	512
10	28	29
10	25	10	25
10	21	10
10	792
10	531	10	20	755	20	10
10	719	29	10	546
10	310
10	532	10	25
10	516
10	21
10	411
10	22
10	27	10	21
10	899
10	535	10
10	472
10	21
10	519
10	371
10	25	10	551
10	23	10	21	10	21	10	23
10	21
10	371
10	24	431
10	23	10
10	539
10	411	10	374	10	411	10
10	536	10	319	10
10	668
10	713	790
10	371
10	899	10	316	10	877	888
10	20	10	20	10	768
10	27	10	27
10	595
10	22
10	23	757	10
10	21
10	20	595	20
10	899	21	354
10	20
10	755
10	731	10	316	10	731	27
10	757
10	21
10	898
10	22	10
10	532	10
10	20	10	20	579	10	20	769	20	769	10	20
10	563	10	310	10	532	10	471	10	931	10	371
10	25
10	371	10	557	371	10	315
10	898
10	910	391	10	371	10	375	371	29	371	10	21	10	21	10
10	29	10	537	10	471	10	21	10	21
10	753	10
10	592
10	531	10	531	10
10	315	10	411
10	577
10	374	10
10	791
10	750
10	25	10	731	10
10	371	10	371	20	10	371	376
10	21
10	535	10	27
10	1852
10	20	10	20	535	10
10	512	10
10	796	790	660
10	29
10	554
10	391
10	27	10
10	21	793
10	516
10	25	10	20
10	537	511	10	571	10
10	24	10	24	10	24	10	24	10	29
10	20	755	20	10	315	10	912	10
10	471	10	1774	20	22	20	10	22	10
10	24	790	10	28
10	24	10	1433	10
10	535	10
10	913
10	906
10	571	10
10	794
10	21	10	21
10	411	10	471	10	21	10	411
10	512
10	25
10	773	10	531
10	371	356
10	571
10	20	10	20	10	22	10	312
10	411
10	535
10	772
10	793	791	394
10	571	10	23	759
10	431	410	10
10	755	10	755	756	10	27	554	10	756	755	912
10	415
10	28	10	516	10
10	22
10	310	10	22
10	311
10	837
10	632	10	571
10	757
10	551	10
10	757
10	371	353	10
10	532	531	10
10	371	10
10	752
10	412	10	531
10	351	592
10	371	10	22	10	20	371	10
10	591
10	591	794
10	531	10
10	580
10	21	10
10	931	571	10	571
10	22
10	24	10
10	21	10	755
10	21	10	21	10
10	750	10	21	10	411
10	710	10
10	21	10
10	599	10
10	898
10	530	318	571	10	20
10	23	10	23	10	731	10	571	512	10	452
10	571	10	371	10	371	10	571
10	574
10	22	10
10	551	572
10	471
10	24	10
10	577	10	731
10	817	10	431	10	757	755	10	535	21	10	510	756
10	20	10	20	10	20
10	754	1774
10	20
10	564	10	592	10	592
10	558	10	28	592	10	514
10	29
10	531
10	21	10
10	25
10	411
10	510	10	21	10	21	510	21	10	21
10	913	10
10	532	10
10	755
10	22
10	351	591	10	351	10
10	20	10	20	10	20
10	21
10	23
10	755
10	23
10	731
10	20
10	558	516
10	22	10
10	21	10
10	351	10	29	10
10	943	10	21	29	10	29	10	769	755	10	22	21	755	10
10	755
10	591	595
10	28
10	371
10	531	516	531	10
10	519	25	10	571
10	592
10	21
10	750	757
10	25	571
10	411	10
10	531
10	571
10	29	714	10	29
10	579	20	10	20	10	769	20
10	21	10	21	22	10	20
10	756
10	533
10	22
10	534
10	571	10
10	574
10	773
10	951
10	371	10
10	717	531
10	774	758	769
10	28
10	531
10	21	10
10	25	10	858	10
10	371	10
10	575	21
10	27	10
10	635
10	575	10	532
10	571
10	512
10	755	574
10	22	10	411
10	512	10	451
10	23	722	10
10	571
10	899	10
10	596	1853
10	21
10	512	791
10	411	10
10	21	10
10	535
10	21	10	21	10	21
10	376	10	316
10	752
10	22
10	510
10	931	10	510	10	757	758	757
10	29	10
10	592	752	592	597	769	750	769	10	769	10	23	10
10	378	10
10	573
10	354	10	27	10	27	10	27	10	24
10	20
10	20
10	395	10	510	21	10
10	21	20
10	21
10	899
10	752	755
10	375	10	22
10	28
10	316	10
10	411	10
10	352
10	757	28	771
10	531	10	335	10
10	755	1853	20	755	1853	10
10	371	354	311	10
10	555
10	21	573	21	10	21
10	769
10	379	10	316
10	335	10	951	351	10	536
10	22	10
10	21	10	375	21	25	21	25	10	755
10	769	591
10	371	710	10	25	10	311	10	451	10	24	315	10	371	710	371	10	531
10	371	10	371	10
10	531	10	531	10	531	10	431	10	29
10	372	310	10	371	10	1852	10
10	574	10	574	10	438	10	20	27	571	10	28	20	10	20
10	317	10	21	10	773
10	411	10
10	917
10	471	10
10	412
10	22
10	551	10
10	518	10	755
10	27
10	917
10	595	592	595	752
10	757	10	22	10
10	22	10	22	10	23	22
10	511
10	834
10	27
10	910
10	21
10	24	10
10	595	570	10
10	910	10
10	512	10
10	21	10	532	21	10	519	21	10	21	10
10	513	10
10	22	10	22
10	28	10	28
10	552	10	531
10	731
10	351	10
10	817
10	20
10	833	20	10
10	531	10
10	371	10
10	25
10	20
10	551	10	1852	10
10	25
10	28
10	472	10	22	10	531
10	769
10	21	10	21	10
10	25
10	22	10	22
10	25	10	25
10	21	10	21
10	21
10	315
10	21	10	21	572	512	20	10	21	20	21	10	21	10	21	10	21	10	575	21	10	21	512	10	21	10
10	314	10	755	10
10	22	10	519	512	10	951
10	23	10
10	757	10
10	21
10	912	351	10	571	755
10	757	10
10	791	10
10	931	23
10	375	21	10	311	10	20	10	21	10	411
10	411	10
10	633
10	512	519	512
10	591	10
10	510	10	510	10	451	10
10	379	538	10	434
10	770	10
10	22	10	451	22	510	22	531	10	22
10	795
10	551	519
10	27	592
10	531	10
10	512	10
10	27
10	312
10	21	10
10	21	10
10	532
10	21	10	21	10
10	559
10	311	10
10	21
10	580	10	316
10	595
10	532
10	20	769	20	779
10	738	734
10	536
10	21	710
10	414	10
10	27	10
10	851
10	25	512	10
10	28	10
10	592	10
10	371
10	411
10	23
10	371	10	371
10	20	769	10	20	10	20	10
10	1433
10	931
10	711	713
10	771
10	559
10	532	10	532
10	28
10	532	517	10	532
10	580	10	20
10	29	10
10	716	730
10	20	29	10
10	477	10	371
10	21
10	757	10	371	10
10	512
10	21
10	592
10	577	731	10
10	535	10	411	10	356	411	535	411	10	535	411	10	411
10	25
10	817	10	21
10	21
10	311
10	29	743	10	592
10	21	10	22	10	315
10	451	10	510	571	10	20
10	558	371	10	371	10
10	21	731	732	21	28	757	755	21
10	27
10	28	10
10	553	510
10	22	10	21	10	21	22	10	21	10	769
10	668	10
10	371
10	412
10	21	10	21	10	21	1772	931	10	21	10	27	10	21	10	21	10	531	10	21	10
10	635	10
10	311	10
10	731	797
10	371
10	411
10	710	21	10	769
10	20
10	22	10	22
10	769
10	854	10
10	29
10	24
10	416
10	595	751	10
10	20	10	20
10	316	10	512	510
10	21	10	21	826	23
10	29	10
10	28
10	315	10	750
10	571
10	21	10	27	29	913	29
10	514
10	411	10	316
10	766
10	851	10	29	10	851	10	28
10	22	10	22	10
10	27	731
10	25	519	10	21	25	10	25	21	25	21	10	21	10	21	10	25	21	10	25	21	10	27	25	10	21	10	546
10	591	10	29
10	20	10	20	10	371
10	29	731	733	10	21	10	27	10
10	312	10
10	791
10	22
10	778
10	23	10
10	25
10	471	10	22	10
10	371
10	773	10
10	411	10
10	24
10	21
10	472	10	635	531	10	571	10
10	537	10	311
10	571	10	571
10	29
10	371
10	513	510	10
10	22
10	838	10	21	10	21
10	411
10	755	751	755	10	20	755	10	731	10
10	532	10	311	10
10	29	371	29	10
10	439	10	791
10	25	10	538
10	21
10	29	10	311	10	311
10	25
10	769	10
10	519	21	663	755	21	10	21	10	21	10	21	10	21	10	21	10	21
10	21
10	532
10	577	10	27	10	29	10
10	755	10	755	10
10	413	410
10	438
10	1433
10	21
10	24	10
10	591	10	27	10
10	536
10	1558	564	566
10	22
10	538	10	527
10	28	10	20	10	412	10	20	10	20
10	351	10
10	22	10	21
10	21
10	571	10	1852	10	571	416	10
10	597	10	411	10	411	10	20	10	21	411	10	411	10	451	10
10	710	10
10	572	10	22	21
10	755	10	755	10	311	10	755	20
10	512	21	10	21
10	21	10	22
10	431
10	574	10	477	10	514
10	513	10	371
10	314	10	1771
10	755	10
10	532	10
10	852
10	755
10	731	10	551	21
10	532	10	532	519	10	519	10	532	10	532	10	532	10	21	10	21
10	769
10	352	10
10	20
10	576	577
10	22
10	421	10	579	575
10	571
10	632	10	532
10	22
10	551	10	551	10	411
10	21	10	21	10	21	10
10	412	10	311	10
10	531	10	27
10	353	10	510	10	21	10	28
10	533
10	319	371	438
10	315	10	371
10	28
10	451	10	731	910	10	759	10	451	10	22
10	29	10	29	10	351	311	10	755	10	578	755	10	519	510	10	351	10	21
10	510	10	760	512	510	10	510
10	532	551
10	538	10	22
10	837	10	312
10	22
10	516
10	20	755	10	20	10	596	20	755	20	10	760	20	755	20	755	10
10	311	10
10	754	10	27	10	27	511	10	27
10	752	10	871	10
10	532	10	20	10	532	22	10
10	22
10	20	10	20
10	20
10	311
10	757	10
10	28	1852
10	21	10	21	25	21
10	431	10
10	371	710	21
10	21
10	27
10	20	10	415	10	20	411	10	910	10	20	769
10	535	10	371
10	471	10
10	351	10	21
10	431
10	853	871	10	311	10
10	312	10
10	27	574
10	411	10	20	757	20	10
10	537	10
10	531	10
10	335	10
10	22
10	591	592	591
10	523
10	28	874	10	21	10	21	10	28	10
10	750
10	755	10
10	471	10	532	10	392
10	311	10	411	10	311	10	25	931	10	411
10	25	10
10	311	10	22
10	431
10	768	592	10	592	10	22	10	23	10
10	533
10	21
10	371
10	971	10
10	21	10	21	10	21
10	351	10	21	10	21
10	472
10	797	10
10	731
10	21
10	743	718
10	513
10	591	10	21	10
10	316	10	311	10	512	10	411
10	552
10	21	10	21
10	537	10	25	10	25	510
10	527	10
10	411	10	21	10	21	10
10	22	10	20	28	10	20
10	351	10	750	10	592	10	21
10	21
10	991
10	27	10
10	760	10
10	22	10
10	755	574
10	22
10	572	10	595
10	451
10	335	411	10
10	20	10	27
10	373
10	21	10	21	762	10
10	27
10	756	750	757
10	577	10	21	10
10	833	799	595
10	22	10	371
10	28	10
10	591	10	28	10	591
10	535	10
10	20	10	20	10
10	731
10	21	10	21	10	22
10	22	10	22
10	22
10	25	10	25	21	10	771
10	25
10	431
10	438	10	23
10	755	760	10	21	10	755	10
10	899	10
10	20	773	20
10	931	10	712
10	20	10	20	10
10	24	415	10
10	21	10	21	10	431
10	22	10	757
10	22
10	756
10	574	10	755	10
10	379	10
10	512	10
10	21	10
10	23
10	25
10	579	20
10	316	10	21	10
10	20	10
10	513
10	719	10	535	10	574
10	536
10	356
10	22
10	756
10	21	10	312	10
10	599	755	10	755
10	750
10	451	733	732	733	753
10	22
10	25	10	551	571	21	351	10	551	25	10	571	21	833
10	21
10	534
10	21
10	27	10	27	10	371	10	23	10	371	10	21	10
10	21	10
10	431	10
10	315
10	25	10	25	21
10	25	10
10	931	10
10	431	10
10	755	25
10	351	10	351	10	22	370	10	310
10	595
10	532	10
10	851	10	411	10	24	10	354
10	20	758
10	21	10	21	510	21	10	21
10	556	10	27	10
10	315	10
10	27	25	10
10	837	20
10	766	631	10
10	532	10	532	10	532
10	22	10	22	10
10	22
10	851
10	27	571
10	557
10	22	10	22	10
10	755
10	20	10	371	10	766	757
10	757	750	757	777	20	10
10	355	391	10
10	310
10	532	10
10	851	10
10	635	10
10	22	10
10	758	10	311	10
10	312	10
10	351	311
10	354	10
10	744
10	28	10
10	891	10	29
10	25	416
10	415	10
10	898	10	25	10	21	10	25
10	559
10	22	10
10	25
10	871
10	769	20
10	751	755
10	731
10	21	512
10	23
10	21
10	372	10	24	10	24	10	750
10	355	10
10	593	579
10	750
10	21	10	21	10	21	10	21	29	10	592	10	21	10	21	10	21	10	29	10	21	29	888	10	25	10	533	21	10	21	10	21	10	21	10	351	10	21
10	312	10
10	531
10	21	10	21
10	411	10	374	10
10	532
10	21	28
10	532
10	910
10	579	533	351	311
10	536
10	532	10
10	471	10
10	512
10	29
10	871	10	576	21	10	21	755	10	21	10
10	532	10	22	10	531	10	531	10
10	532	10	531
10	27	10	514	10	510	10
10	512	21	10	21
10	391	10	532	512	21	769	10
10	379	10
10	571	21	10	760
10	21	10	21	756	21
10	391
10	27	10	514	10	28
10	27
10	20
10	316	10
10	21	10
10	472	10
10	836	888
10	574	10	427
10	22	10	22
10	483	952
10	21
10	371	10	571
10	790
10	571
10	354	10	898	10	22
10	791	731	10	871	731	10
10	311
10	21
10	532
10	571
10	471
10	21	798
10	755	10	27	10	311	10	27	769	20	755	20	10
10	22
10	855	734	10
10	510	10
10	512	10	512	755
10	760
10	790
10	315	10	432	10	858	870	858	10	28	10
10	351	311	10	351	10	355	10	28	831
10	21	28	10	21	10	21	10	571	21	10	21	28
10	28	10
10	532	10
10	371	27
10	663
10	21	10
10	21	10	21
10	762
10	21	512	21
10	391
10	29	10	29	10
10	512
10	24	10
10	512
10	316	10
10	532
10	29
10	20
10	773	21
10	317
10	311
10	24	10	755	10	379
10	532	10
10	510	10
10	28
10	757
10	1774	10	29	10	411
10	24	10
10	22	10
10	512
10	510	871
10	551	772	10	571
10	393	10	28
10	717	791
10	351	10	25	553	745
10	731
10	791	10
10	21	10	592
10	421	416
10	371
10	469	10	20	10	769	20
10	838
10	571	20	10	756
10	29	10
10	373
10	531	10	531	10	29	10	29
10	28	10
10	375
10	21	10
10	531	10
10	571	10	571	10
10	531	10	22	10	22
10	757	20	757	20	10	559	10
10	314	10	512	513	512	10	371	10	371	10	512
10	769	20	752	769
10	512
10	311
10	519	512
10	523	771
10	25	10
10	512	21	10	21	10	416
10	21	10	21	10
10	371	10	371	10
10	379
10	21
10	755	10	413	10	351	10
10	531	10	471
10	546
10	355	10
10	371	10
10	512	10
10	20	27	10	23
10	21	10	516	10	21	10	21	10	21	756
10	20
10	310	10	21
10	513
10	371	29
10	23
10	816	10
10	575
10	24	10	451	10	519	24	10
10	22	10	532
10	23	10
10	29	10	29
10	571
10	21	10
10	571	10	760	10	21	10	571	21	25	21	10	571	10	21	25
10	21	10	21	10
10	24	10	24	10
10	28	1833	10	577
10	571	21
10	532	22	757	10	20	22	10	513	22	10	22
10	413	10	20	10	20	10
10	760	779	10
10	29	10
10	21
10	28
10	510	10
10	24
10	539	10	731	790	731	10	27	10	21	10
10	28	10
10	25
10	592	752	10	21	10	21	10	592
10	851	10
10	592
10	516	10
10	431
10	21
10	371	10
10	451
10	591
10	411
10	373
10	631
10	898	10	27
10	21	10
10	21	10	21
10	532	531
10	21	512
10	532
10	24
10	27	371	27	790	27	10
10	632	10
10	732
10	22	10	22	10
10	431
10	27	21	10	372
10	22	10
10	22	10
10	532	22
10	25	10
10	25	10
10	523	10
10	23
10	513	10
10	21	10	21	792	21	10	21	10	21	10
10	371	10	371	10	371
10	23
10	510
10	411	10	29	10	29
10	536
10	573	21	10	518	10	518	10
10	510	10	27	736	731
10	21
10	535
10	20	750	20
10	311
10	411	10	472	10
10	21
10	595	10
10	22	10
10	27	791
10	573
10	376	350	351	10	1852	757
10	21
10	22	10	22	10	22
10	512	10	512	10	757	10	531	373	531	10
10	21	10	21
10	515
10	532	10
10	418
10	22
10	29
10	371	10	21	10	517	21
10	571	10
10	21
10	510	10	755	10	710
10	451	10	571	10
10	1852	10	538	532
10	28
10	592	10	21
10	523	10
10	21	10
10	756	10	23	10	21	519	23	10	851	855
10	411	10	738
10	315	10
10	1852
10	21	10	21
10	531
10	371
10	758	591	663
10	518	512
10	512	10	539	537	531
10	539	757	790	757	27	752	769	10	757	769	10	532	10
10	20
10	769	10
10	551	10	24	10
10	21
10	411	10	21	10	432	10	21
10	771
10	416
10	574
10	551	10	20	769
10	316	10
10	24
10	510
10	20	10	20	10	20	757	20	25	10	25	20	10	20	757	20	27	25
10	517
10	21	10	632
10	24	10
10	532	10	534	10	373	10	21
10	577	10
10	311	10	592	10	22	10
10	1852	772	1852
10	1558	10
10	757
10	411
10	451
10	29	10
10	769	760
10	731
10	371	10	371	10	512	371	10
10	22
10	20
10	24	10	22
10	27
10	22	10	22	10	21	10
10	531
10	760	10
10	531	10	531	10	532
10	21	551	10	21	772	10	21	10	21
10	510
10	472	10	411	573
10	513	10
10	21	10
10	537	10	21
10	312	10	592
10	532	10
10	539	10
10	731	10
10	312	10	21	10	21	312	10	899	10
10	411	10	27	10
10	372
10	379	10	311
10	25
10	27	768	20
10	21
10	28	10	471
10	21	10	20
10	22	10	22	10	575
10	533	10
10	371	10	371	10	731	10	21	514	10	21	27	371	10	371
10	451	10	21
10	23
10	20
10	411
10	371	551
10	937	931	10
10	431	10	20	10
10	871	825	10	411	10	25	10	20	871	771	757	411
10	791	10	21	10	416
10	816
10	20	10	592	20
10	357	10	750
10	750
10	21	20	21	10
10	431	10	21	10	21
10	21	10
10	532	10
10	592	10	592	766	10	596
10	579	10
10	510	573	10	20
10	20	10	20	10	20	10	20
10	22
10	535
10	512	10	469	10
10	551	10	353	10	25	755	10	411	551	10	411	10	25	551	10	311	10	25	514	25	551	10	752	755	10	21
10	551	10	20	790
10	416
10	21	10
10	21	10
10	571	10	931	10	22	10
10	22
10	311	10	512	10	20	898
10	579	575
10	561
10	710
10	571	10
10	22
10	21
10	20	757
10	431
10	23	28
10	391	10	531	10	750	756	20
10	551
10	719	10
10	571
10	714	10	531	10	733	10
10	751
10	533	10	574
10	731	10
10	851	10	24
10	561	10	25	791	20	10
10	310	10	794	10	24	10	24	10	22	571	21	10	22	510	21	22	10	21	573
10	592
10	411	633	411	10	28	10	757	10	755	10	817	10	755	20	10	535
10	877
10	519
10	316	10	27	10	27
10	28	10	28	10	28
10	910	10
10	510	10
10	316
10	531
10	29
10	512	10
10	871	771
10	512
10	510
10	21	10	21	10
10	311	10	22	10	22
10	576	574	576	577	10
10	532	10	773
10	539
10	512	21
10	851	852
10	23
10	756
10	22
10	370	10	535	10	899	10	758	10	773	20
10	22
10	23
10	758	10
10	27	10	27	10	27	418	10	888	20	598	10	27
10	431	10	579
10	411
10	27	10
10	23	717
10	20
10	551	10
10	755	10
10	575
10	411
10	20	10
10	535
10	20	10	20
10	757	20
10	25	571
10	771	757	10	571	10
10	559	10	357	356	10	352
10	22
10	577	21
10	871	10	22
10	21	10	27	21
10	511
10	311
10	414	10
10	27	10
10	21
10	28	20	10
10	532
10	28	10	28
10	20
10	25
10	21
10	311
10	510	10	22
10	736
10	798
10	571	10	21	571	21	10	21
10	755	10
10	21
10	20	10
10	27	10
10	713	10
10	551
10	22
10	412
10	421	535	10	758	10
10	24
10	22	10
10	373	10	731	10
10	538	311
10	451	755	10	755
10	571	10	24	10	411	10	519
10	519	555
10	891	10
10	416
10	791	27	791	27	371	10	27	371
10	29	28
10	591
10	712	10	717	10
10	21	25	10
10	731	10
10	439	10	566
10	314	10
10	431	10	351	10	793	10
10	571	10	898	662
10	25	10	379	10	25
10	28
10	21	10	21	10	21
10	379
10	351	10	29
10	22	10	22	10	22	10
10	591	10	563	21
10	29	21
10	532	10	21
10	21	10	21	20	10	21	10
10	757
10	717
10	23	10	429
10	21
10	755	10	755
10	539	10	757
10	25
10	27	791	27	791
10	573	571	10	594	591
10	459	10
10	574	10	29	10	29	10
10	595	592
10	21
10	1852	10
10	411
10	731	25
10	21
10	471
10	27	531
10	371
10	27
10	312
10	416
10	523	755	510
10	371	10
10	21	10
10	312	10	751	10
10	512
10	451
10	351	537	10	351	10	20	10	20
10	22
10	349
10	771	791
10	757	10	510
10	512	536	10	1853	760
10	757	10	27	21	27	10	29	21	10	21	10	21	755	21	10	21	411	10	29
10	21
10	536	512	21	10	21	10	931	10
10	516	451
10	352	10	22
10	371
10	755
10	25	10
10	28	10
10	571
10	27	10	20	760
10	731
10	28	21
10	871	771	10	777	771	10	510	10	29	10	871	10	755	10
10	551
10	25	10
10	769
10	20	750
10	25	10	757
10	533	10	21	10	21
10	21	10	21
10	750	10	335
10	552	10	24
10	418	10
10	512
10	29
10	538
10	757
10	532	10
10	772	10	25	551	10	531	10	531	10	25	10	25	10	577	21	10	577
10	21
10	316	10
10	22
10	20
10	412	10	22	10	21	533
10	29	10
10	731	10
10	351	10	531	10	531
10	571	27	571	27	571	532	571	27
10	573	10	519
10	519
10	593
10	591
10	27	512	10	21	10	21	512
10	635	531
10	878	717	735
10	758	10	23	27	571	575	10	762	755	10	27	10	763	10	371
10	756
10	22	10	22	10	518	10	22	10	22
10	21	790	10	752	21
10	432	10	313
10	510
10	21	10	21	10	21	10	21
10	21
10	714	21	29	10	29	10	29	10
10	28	910	28	10
10	20
10	512	10
10	796
10	476	10
10	371	10	910	10
10	20	10
10	573	25
10	21
10	951
10	20	10
10	414
10	28	10
10	754	10
10	21
10	21
10	25	10	952	10
10	29
10	1852	10	411	10
10	21	10	21	10	22	10	22	10
10	631
10	771
10	757	10	311
10	760	10
10	351	10
10	28
10	24
10	411
10	512	10
10	23	10
10	510	10
10	592
10	899	21
10	851	10	24
10	22
10	22
10	755	575
10	471	10	871	10	769	10	436
10	316	10	595
10	538	536	10	731	592
10	451	10
10	23
10	28	10
10	351
10	594	754
10	376	371
10	24	10	419	24	10	24	10	371
10	351	10
10	532	10	712
10	888	871
10	532
10	899
10	755	10
10	519
10	899	662	10
10	22	10	22	10	556	10
10	752
10	23	577	10	21
10	21
10	20	10
10	28
10	431
10	757	571
10	891	773	10
10	899
10	573
10	22	533	10	22	10	532	755
10	371	10
10	557	595	10	899
10	22
10	21
10	21
10	25
10	516
10	717	10	1833	10	516	10	534	10	536	10
10	29	10	29
10	451	10	451	10
10	27	10	22	27
10	411	10
10	663	591
10	21	10
10	371	10
10	22	10	22	10	25	311	10
10	311	10	22	29	10	29	375
10	519	10	21
10	25
10	396	10
10	743	751
10	27
10	20	10	21
10	24
10	731	10
10	571	574	10
10	756	1853	756	763
10	851	10
10	28
10	512	10	417
10	24
10	21	512
10	898	20	27	791	27	791	570	20	10
10	21	27
10	28	10	316
10	431	10
10	25	10
10	1771
10	416	10	29	431
10	531	10
10	632
10	29
10	769	10	561
10	752	755
10	27
10	477
10	411	10
10	22	10
10	574
10	411	23
10	351
10	910
10	771	10	22	10	22	10	771
10	24
10	411	730	20	10	20	10
10	531
10	531	10
10	22	10
10	531
10	546	10	20	10
10	21	10	22	10	21	591	571	591	753
10	25	10	25	571	10	760	595	10	29
10	513	10	391	10	29
10	21
10	511	572	10	826	757	10	431	10	511	10	371	10
10	29
10	512	10	551	512	10	512
10	459	10	311	10	791	593
10	571
10	371	10	371	10	371	10	631	10	754
10	756	10
10	371	10	373	10	371
10	351
10	22
10	27	10	27
10	713
10	21	10	21	791	21	10	21	10
10	29
10	451
10	471	10	595	10
10	315	10	592	10	396	10	532	10	21	10
10	756	757	10
10	511	21	10
10	471	10	471	10	335
10	551	510	10	28	10	471
10	891	910	10	22	10	563	10
10	25
10	910
10	28	10
10	771
10	21	10	21	571	10	21	10
10	576	10
10	755	1852
10	20	10	537
10	518	10
10	797
10	28
10	972	769	10	25
10	20	10	20
10	311
10	571	21	10	21	10
10	27	559	27	10	27	10	22
10	411	10	411
10	871	898	10	579
10	451	10	21	595	10	21	10	371	10
10	571	21	10	21	571	21
10	758
10	25	10
10	917	10
10	538	10
10	22
10	27	852	771
10	731	755
10	25	10	25	10	25	10	29	10	25	10	335	10	314	10	571
10	527
10	29
10	773
10	757	10	21	10
10	551
10	591	512
10	750
10	574
10	931	10
10	536
10	28	10
10	21	10	21	663	769	21	10	21	10	21	10	21	10
10	21	551	10	21
10	731	27	10
10	531
10	898	10	27
10	755	20	10
10	28	10
10	757	10	24	10
10	531	591	10	910
10	411	10	411
10	311	10	311	10
10	314	10
10	552	10	1852	10	532	10	512	755	1852	755	774	1852	10	21
10	25	10	29	10	379	29
10	791
10	1833	731	10	551	731	913	23	20	10	20	10
10	351	10	21	10	311	21
10	351	10	816	10	21	10	21
10	755	25	10
10	371	516
10	25
10	21
10	316
10	791	27
10	571
10	632	10
10	21
10	28	571
10	20	10
10	551	25	573
10	22	10	316	10	24	416	24	351
10	459
10	917	910	10
10	538	10	21	10	21	10	631
10	755	21
10	20
10	21
10	591
10	816	10
10	21
10	510	512
10	27	10	27	10
10	21	10	21	10
10	24	10	512	10	898
10	352
10	25	573	10
10	431
10	910
10	633
10	514	10
10	899
10	510
10	22	754	20	10	22	10	572	10	22	10	22	10
10	535
10	351	10	371	29	371
10	29
10	21
10	756	663	768	663
10	550	10
10	833	10
10	25
10	28	10	899
10	731	769	10
10	310	10	536	10	351	10	27
10	27	10	27	756
10	477	10
10	29	10	371	10
10	28	772	10
10	592	20	574	20	10	592	20	10	20	574	10	411	10	531
10	20	10
10	931
10	563	10
10	375	10	431	10	571	10
10	573	10	25	573	10	24
10	871	10	21	10
10	417
10	551	10	532
10	21	10	21
10	20	10	20	731	20	755	10	20
10	732	10
10	577
10	24	10
10	28	833
10	21	518	21	10	21	10
10	595	755	1852	752	10
10	451	10	756	10	532	10	577	10	516
10	750
10	28
10	29
10	22	315	10
10	796	10
10	596	768	753	20	10	710
10	412
10	591
10	757	10	410	10
10	769	20
10	574	10	20	10	559	10	20	10	27
10	25
10	311
10	27	10
10	579
10	769
10	316	10
10	532
10	577	571	10
10	756	10
10	571
10	755	10	755
10	792	21
10	510	10
10	411	10
10	21
10	592	551	566	592
10	371	10
10	512	10	512	591
10	591	592	755	591	592	10	931	10	755	20
10	371	10
10	20	10
10	371	10	371
10	20
10	371	10	531	10	371
10	411	10	731	733	411	757	731	371	395	10
10	21	512	10	512
10	931	374	10	573	10	831	10	518	532	10	511
10	21
10	536
10	472	10	21	577
10	24	10	317	10
10	376	10	317	20
10	29
10	566	551	10	25	21	771	757	750	20
10	335
10	512	731
10	379
10	25	10	25	571	574	571	574
10	512	510	512	10	21	10	910
10	755
10	28
10	28	10	28	10	335	10
10	25	10
10	20	29	10	438
10	22	10
10	475
10	25
10	411
10	816	10	371	10
10	531
10	25	10	25	21	25	21
10	20
10	20	760	798	10	20
10	756
10	531
10	21
10	535	10
10	394	10	23	10
10	20
10	431	10
10	22	10	791	10	22	10	27	791
10	371
10	318	10	28	21	10
10	757	21	27	21	10
10	760	755
10	21	10
10	21
10	576	10
10	575	10	913	10	813	831	757
10	512
10	793	21	10	411
10	379	10	27	10	550	10	23	10	571	10	312	10	563	712
10	314	10
10	577	10	512	571	512	28
10	21
10	371	10
10	411
10	22	10
10	573
10	21	10
10	546	10	371
10	512	10	519	21	10	21	572	512	21
10	931
10	20	10
10	27	10
10	316
10	335
10	20	752
10	730	10	379	10	571	10	21	580
10	951	10	21
10	20	1852
10	23	10	22	10	22	10	23	10	22	10	23	10
10	533	10	20	10	20	10	757	20	757	20	10	20	23	20	10	23	592	20	21
10	28
10	20	10	21	10	1852
10	756	10
10	22	10
10	21
10	899	662	554	10	517	10	470
10	351	10
10	766	20	10	21
10	514	10	351	10	532	10
10	532
10	22	10	635
10	577
10	21
10	371	10	371	10	931
10	315	10	931
10	22
10	29
10	532	10	592	578	10	532	22
10	791	598
10	21
10	931	10	531	10	379	10
10	416	24
10	512
10	29	10
10	472	10
10	311
10	431	10	21	10	431	10	21	10	21
10	311	10
10	538
10	851	20
10	415
10	27	396
10	769
10	571	512
10	24
10	20	10	592
10	459
10	335	10
10	531	10
10	595	10	951
10	373
10	756	10	756	10	755
10	519
10	21	573
10	20	10	536	10
10	22	10	571	10	22
10	512	731	10
10	312
10	22	10	519	10
10	27	10	451	595	532	10	21	10
10	20	512	25	351	512	20	532	10	21	10	21	25	20	311	10	512	10	512	21	25	21	25	551
10	731
10	25	10
10	412	10	21	10
10	571	10
10	20	595	20
10	24	10	21	10	21	573	10	24
10	512	21	10
10	371	10
10	22
10	763	10
10	373	10	411	10
10	375	10	510	10	790	10	21	10	21
10	755	757	535
10	21	10	21	10
10	576	10
10	758	757	10
10	513	10	513
10	21	10	21	10	21	510
10	351	10	351
10	25	10	29
10	24	10	769	10	596	592	10
10	510
10	431
10	22
10	313
10	358	10	21	10
10	516
10	28
10	22	10
10	535	25
10	531	10	592	10	532	10	871	21	10
10	595	10	25	27	10
10	27	10	663
10	312	10
10	910	10
10	532	10	21	532	10
10	633
10	29	10	513
10	20	10	20
10	313
10	25
10	796	10	757	27	10	1852
10	373	10
10	757
10	899
10	716
10	21
10	20	10	577
10	517	10	393	10	769	758	512	10
10	25
10	757	10
10	371	10
10	22	10	22	596	10	22	10	411	24	10
10	335	10	532	315	335	315	10
10	512
10	571	575	571	572	571	573	571	575	573
10	451
10	21	10
10	311	10
10	411	10	411	10	411
10	531	10
10	29
10	22	10	27	21
10	533	10	21	10
10	22	10
10	23
10	731	10
10	510	10	25	10	25
10	25
10	459
10	22	10
10	574	10	22	10	563	553
10	24
10	21	28	21	10
10	21	10	22	10	22
10	21	371	10	311	10	354	10	21	20	21	20	757	10	21	10	21	10
10	311	10
10	755	592	10	571	10
10	310	10
10	25	10
10	25	10	335
10	631
10	830
10	21
10	514	10	21	395	10	25	769
10	572	10	574
10	28	27	10
10	791	10	512
10	411	10	314	10	411	10
10	571	513	571	513	10	571
10	757
10	24	10	20
10	24	571	10	22	10	22	10	29	27
10	427	10	21
10	21	10	21	10	21	531	10	512
10	519	29	10	21
10	21
10	576
10	21
10	451	10	519
10	28	10
10	579	575	10	752	10
10	377	10	513	519	516
10	371	10	22
10	316	10
10	24
10	757	29	10	532	10	757	21	10	21	532	21	10	21	791	10	28	871	28
10	20	10
10	29
10	411
10	512
10	755
10	22
10	314
10	531	10	769	750
10	20	10
10	580
10	28
10	512
10	23	10	22	10
10	755
10	21	10
10	22	10
10	755	10	21	10
10	512	10	532	10
10	20
10	22	10
10	25	571
10	533	10
10	29	10	871	10	538
10	312	10	312	10
10	22
10	752
10	633	395
10	21	10	25	10	25	21	10	25	10	21
10	25	10	773	592	10
10	22	10	22	10	412
10	755	10	731
10	21	10
10	760
10	27	10	27	633	10	27	10	21	763	21	10	21	10
10	532	10	532
10	20	10	20
10	571	10	471	10	771	10
10	22	10
10	551	10	371
10	29	10
10	532	10	532	10	538	10	532	10	553	10	532	21	10	532	10	411	532	10	21	10	21
10	351
10	20
10	755	10	20
10	29
10	791
10	531	10	21
10	1774
10	29
10	550	10
10	751	735
10	755	10	21	10	755	10	21	10	411	21	10	21
10	27
10	769	20	769	768	20	10	27
10	27	10	27	713
10	21	796	10
10	370	10	573
10	22	10
10	431	10
10	350	10	898	10	510	21
10	21
10	27	760
10	28	10	29
10	412	512
10	471	10	591	574	580
10	762
10	21	10	21	10	21
10	319
10	899	10
10	411
10	512	10	371	10	24
10	512
10	21	20
10	632	10
10	21	10	21	10
10	310
10	25	10	25	550	555	10
10	459	10	311
10	23	10
10	769
10	22	315
10	27	10
10	21	10
10	20	10	20	758	20	10	758	20	1852	20	758	20	10	577	10	21	10	20	755	10	20	511	21	10	571	10
10	20	10	757	20
10	315
10	24	10
10	20
10	21
10	311	351
10	411	10	351	513
10	660	752	21
10	757	10	371
10	731	757	10
10	427
10	574	932
10	371
10	21
10	29	371	310	10	29	10	29
10	21
10	22
10	755
10	513	10	519
10	411	10
10	431	10	21
10	28	10	28	888	28	10	28	10	517	10	598	10	28	10	28	10
10	23
10	574
10	22
10	379	371	379
10	552	561
10	591	10	21	10
10	757	10
10	22
10	737	10
10	532
10	314
10	21
10	311
10	22	10	29	10	29	577	10	535	10	22	10	22	10
10	571
10	21	519
10	512	573
10	379	10
10	731
10	991	10	451	10	20	27	10
10	451	10
10	379
10	21	10	21	10	21	10	431	10	21	10
10	29	10
10	571
10	427
10	755	756
10	21	10
10	25	511
10	22	10
10	21	10	754	21
10	371	10
10	22
10	25	514
10	757
10	510
10	531	10	375	532
10	21
10	25
10	565
10	510
10	1852
10	21	10
10	571	10	20
10	21	10
10	532	25
10	351	10	22	10
10	571	21
10	351	10	592	768
10	28
10	516	10	510
10	531	10	513	10	421	20	771
10	591
10	379	10	592	595
10	553	10
10	22	10	22	10
10	20	10
10	20
10	758	757	10	20
10	311	10	21	10
10	553	10	24
10	335
10	21
10	20	10	20	750	21	20	10	21
10	411	10
10	768
10	910	10
10	22
10	532
10	915
10	591
10	736	579
10	25	10	25	10	23	839	816
10	757
10	21	791	21	10	21
10	21	371
10	393	10	899	731	10	21
10	595	577
10	21	10
10	531
10	471	10
10	21	510	10
10	591	10	531
10	21
10	21	10	21	10	21	25
10	791
10	29
10	551
10	21	10	21	10
10	757	10	757	10	757	371	10	21	10
10	519	10	563	10	20	10	513
10	22	10	23	825	23	759	23	10	513	10	898
10	592
10	769	10	431
10	451	10
10	577	10
10	899
10	316
10	311	10	311	10	311	750	10	769	20
10	579
10	512	10
10	871	10	551	10
10	551	550	516	10
10	22
10	371	10
10	311
10	1852	572
10	574	10
10	20	755	10	20
10	21	10	21	571	10	21	10	21	10	315
10	25
10	766	10	531	10	371	370	10	24	10	531	532	10	531
10	22	10
10	21	10	21	10
10	29	852	29	10
10	29
10	22	755
10	411	532	411	10
10	512	769	20	10	512	10	512	10	335	10	516	10	20	769	20	10	837	10	516	20	10	20	10	769	10	21	10	538	10	878	21	10	20	21	10	20	10	512	10	21	579	10	512	21	24	10	571	22	10	769	775	759	668	10	22
10	546	10	22	10
10	319
10	21	10
10	24	10
10	531
10	22	10
10	431	10	756	760	756	769
10	24	10
10	769	571	10	571	21	571	572	21	10
10	311	10
10	25	10	20
10	591	10	411	10	27	10	27	10	27	10	25	10	754	27
10	22	10
10	412
10	411	10
10	29	10	29
10	20
10	758	20
10	25
10	837
10	731
10	756	10	571	21	571	21	10	511	21	25	10	312	10	431	10	411	10	411	10	951	10	21	10	21	10	21	10	21
10	21
10	750	10	750	10
10	911
10	21
10	736	10	512	10
10	27
10	531	10
10	769	10	532	10	25	571
10	512
10	371	10	512	10
10	22	10	532	10
10	372
10	371	10	371	10	790
10	27	10	532	10
10	535	10	757
10	514
10	395	731
10	25	10
10	575
10	512	27
10	22	10	512	10	310	10	512	22	10
10	316	10
10	906	10	429	755	10	793	10	21	10	571
10	416	10
10	531	10
10	29	10
10	20	10	20	379	20	10	312	10
10	21
10	595	10
10	712	10	21
10	911	371	10
10	20	21
10	27
10	22
10	429	416
10	21
10	760	756	760	756	760	20	10
10	29	10
10	913	662	899	898
10	22
10	22	531	22	10	531	10
10	21
10	779	10	29
10	760	769
10	564	21	10	21	10	23	830	23
10	510	10	22	10	319	22	10
10	531	10	517	10
10	533
10	27	10
10	20	915	10	20	10
10	432	10	757	10
10	377
10	451
10	316	10
10	631	10
10	575	10	431	10	579
10	29	21	10	391	29	10
10	21	579
10	592
10	898	757	898	757	571	311	10	311	10	757	10	757	20	571
10	371
10	574
10	370	572	10
10	27	559	798
10	24	10	24
10	851
10	551	790	591
10	24	891	20	576
10	311	10
10	21
10	551	10
10	530	10
10	20	10	379	20
10	792	10	1852	10	391	10
10	532	10
10	24	10	531	10	411	535
10	773	10	20	10
10	756	20	792	20
10	594	595	10	22
10	25	10	25	519
10	731
10	571
10	412
10	22
10	25	10
10	431
10	21	10
10	311	10	311	10	311	10
10	710	10	312	379	10	379	10	22	10	532	514	510	10	710	532	10
10	29	10	371	10	29
10	316
10	22	10
10	757	10	318	310
10	373
10	373	10	22	10
10	22	10	392	22
10	21	10	21	10
10	371	10
10	421	10	411	10	532	411	10	21	10
10	20	10	411	10	20	21
10	311	10
10	379
10	532	10
10	20	10
10	25
10	731	10	635	10	531	22
10	24	10
10	28	10
10	531	10
10	831
10	756	20	21	755
10	25
10	477
10	27	714	27
10	21	580	574
10	22	10
10	532
10	21
10	574	10	22	10	22	531
10	25	10
10	769	10	758	10
10	28	25
10	535	10	22	10	22	10	22
10	21	10
10	313
10	418
10	571	743	512	22	10	22
10	851	793	798	10	27	731	10	539	510	771
10	22	10	22	10	23
10	29	10	551	10	29	10	571
10	413	10	512	10
10	512
10	22	10	22	10	21
10	21	10
10	20	10
10	373	10
10	21	10	21	571
10	475
10	754
10	411	10	415	10	411	10	411	10	21	10	21	10	21	10	21	10	21	10	21	25	21	10	21	10
10	530
10	452	10	21	10
10	755	752
10	519
10	371
10	635	10	574	571	574	575	10	416	10	28
10	28
10	21	10	417	10	29	10	21	10	572	10	21	571
10	29	719	29
10	760	537	10
10	757
10	21
10	24
10	756	10
10	510
10	532	10	510	10	532
10	27	731
10	21
10	512	10
10	573	10	573
10	21	10	21
10	315
10	733	10	510	512	10	510
10	24	10
10	513
10	791
10	535	10	510
10	371
10	573	10
10	756
10	512	536
10	891	10	21	10	531	10	574	10	21	574	731	10	575	21	10	21	10	595	21	10	515	10	21	10	21	10	379	21	10	911	10	574	29	10	571	21	10	21	10	21	571	21	10	755
10	571
10	532
10	716
10	21	573	10
10	898	10	22	10	431	10	22	10
10	21
10	417	10	451	10
10	21	10
10	316	10	21
10	532
10	769	10
10	22
10	951	10	513	10
10	571
10	314
10	22	10	22	10	22	10	22	10	757
10	898
10	21	10	21	10
10	512	21
10	371
10	311	10
10	21
10	769
10	898
10	515
10	20
10	27	10	27
10	512	10
10	573
10	510
10	537
10	519	571
10	315
10	311
10	21	10	21	536
10	483	10	577	20	10	22	10
10	755
10	592
10	354
10	413	10
10	516	10
10	516	10
10	352	10	21	10	351
10	28	10	25	10	20	10
10	352	10	510	10	538	10	25	510
10	21	10
10	412	10	352	10	510	790	10	311	10	513	10
10	351	10	21	10	512	21
10	21	10
10	21
10	757	10	21
10	552
10	757
10	760
10	21	10	21
10	21	27
10	315
10	571	412
10	25	10	25
10	29	710	29	10	532	10
10	21
10	371
10	731
10	755	769	755
10	24
10	394
10	756	769
10	20
10	311	10	535	10	25	574
10	536	532
10	29	22	10
10	519
10	311
10	533
10	663	754	592	754	10
10	316
10	24
10	371	10	660	21	731	735	731	592	769	10	769
10	573
10	580	10	432	10
10	527	531
10	991	10	910	10	432	10	769
10	416	10
10	411	10
10	20	10	633	10	335	10	335
10	668	10	21	571	21
10	371	10	371	373
10	710	27
10	20	28	20	10	20	10	20	10	24	10	312	10	28	760	571	10	571	10	20	10	24	10
10	559	10	759
10	22
10	21
10	20	10	20	10	20
10	760	10	531	10	21
10	574
10	411
10	592
10	519	10	519
10	411	10	411	10
10	22	10	22	10
10	631
10	25
10	532
10	571	10	571	10	571
10	755
10	23	757	10	512
10	546
10	411	315
10	29	10
10	25
10	371
10	471	20	10
10	20	10	512
10	22	10
10	512	10	21
10	771	10	571	10	565
10	412
10	571	574
10	24	532
10	21
10	512	10	310
10	971
10	411	10
10	21
10	29	10
10	592	10	411
10	571	10
10	21
10	23
10	750	760	750	760
10	477
10	22
10	29
10	22	10
10	910
10	21	28	731	898	10	21	10	731
10	757	10	371	10	351	10	20	22	20	571	591
10	377	10
10	349	10	769
10	21
10	411
10	724	10
10	20	10	20
10	551
10	25
10	371	353	10
10	571
10	22
10	634
10	21	10	21
10	633
10	21
10	22	10
10	22
10	731
10	379	10	531
10	1832	512	10	531	10	571
10	21
10	791	10	791	10
10	411	10	692	10	411
10	591	371	10	371	10
10	24
10	531	10
10	21
10	750	27
10	431	419	431
10	21
10	20	10	532	10
10	20
10	532
10	371	10	574	10
10	312
10	510
10	755	1852
10	27
10	22	10	899	756	10	451	431	10	531	22	10	22	10
10	29	10
10	21
10	312	10	312
10	21
10	536
10	718	743
10	21	858	871	830	831	830	831
10	22	10	432	10
10	25
10	351	10
10	371	10	371	10
10	532	10
10	573
10	532
10	22	10
10	21
10	592	755	10	21	592	10	21
10	731	592	10	571	10	371
10	755	21	10
10	371	10	315	10	577	579	10	574	10	574	10	574	10
10	592	10	471	10	756	769
10	20	10	411
10	573	10	512	10	578	21
10	510	519
10	357
10	411
10	22
10	517	512	10	536	10	1852	10	21
10	316	10
10	28	20	791	798	20	10	20
10	512	10	512	10	756	512	10
10	769
10	25	10	597	21
10	22
10	20
10	21	10	21
10	875
10	21	10
10	25
10	551	10	931	837
10	358
10	21	10	25	10	25	21	10	769	10	21	10	21	10	571	512	10	21	512	10	21	10	20	10	21
10	532
10	760	10
10	763
10	25
10	471	10
10	24	10
10	519	10	454
10	21	10
10	817
10	21	10
10	22	10
10	25	10	25
10	414	10
10	531
10	538	22	10	21	10	21	10	21	10
10	20	10
10	20	10	411	10	371
10	20
10	768	10
10	415	10	317	10	532
10	21	10	21	10	21	22
10	24
10	773	10
10	571	10
10	21
10	851	10
10	21	10	21	10	21	898	21	10	21	10	574	21
10	553	579	571
10	29	10	21	795	10	21
10	571	10
10	757	10
10	351
10	531
10	790	10
10	25	10	21
10	311	10	25	21	10
10	454	10
10	22	10	22
10	311	10
10	354	10
10	373
10	779	771
10	21	10	532	21	10
10	21
10	350	10	532	10
10	21
10	28
10	25	510	10	21
10	20
10	22
10	791
10	21	10	21	10	21	10	571
10	790	734	731	10	731	27	769	755	769	10	731
10	371	10	516
10	21	10	28	791	10	21	10	21	10	730	791
10	22	10	22	10
10	21
10	28
10	531	10	21	563
10	411	573	572	10	531	10	411	10	531
10	871	10
10	411
10	27	21	10	25
10	754	10	311
10	734
10	411	10	551
10	378	10
10	24	10	431	10	24	10	21	512	10	21	370	10	21	10
10	21	10	21	10	25	10	21	25	21
10	731	510	523	10	28	23	718	736	731	794	27	25	510
10	951	10	21	335	10
10	668	10
10	755	10	29	10	29	10
10	311
10	311
10	22
10	371	10
10	531
10	512
10	21	10
10	431	10
10	571	572	10	757	10	532	25	571
10	512	10
10	532	10	532	10
10	891	10
10	512
10	310
10	23	10
10	512	10	512	10
10	910	10	20
10	575	10
10	571
10	359	10	20
10	21
10	22	25
10	25
10	21	10	21	791
10	818
10	595
10	21	10
10	571	10
10	631	10
10	335	10	571	10
10	514
10	513
10	25	571
10	22
10	20	10	27
10	757
10	519	10
10	768
10	768
10	24	10	577	10
10	599	20	25	10	25	21	10	20	10	21	379	552	21	20
10	21	10	851	668
10	573
10	21
10	512	10
10	315	10	411
10	915
10	538
10	25	10	512
10	536
10	311	10	311	10	311	10	411	10	23	21
10	792
10	546	10
10	22	10	22	10
10	312
10	572
10	21	10	532	10
10	29	631
10	512	21	10	546	10	21	532	539	10	532	10
10	22	10
10	531
10	25	10	511	10
10	731
10	24	10	20	10
10	757	10	995	756	757	10	411	10
10	755
10	512
10	372	10	452	22	10	20	10
10	20
10	21	10	21
10	571	10
10	591	10	756
10	27	10	576
10	511
10	471	10	21	10	21	10	21
10	25	592
10	393
10	21	10	21	10	25	10	25	21	758	21	10	1852	10	411	10	21	10	21	10
10	20	10
10	755	10	411	10	411	10	755
10	22
10	591	576	511	10
10	23	10
10	378	10	431	10
10	757	597
10	22	10
10	834
10	731	531
10	472
10	22	595	10	22
10	595	10	512
10	372	10
10	791	21	10	21	10	21	10	532	21	10	21	10	21
10	21
10	22
10	453	10	411	10	28	899
10	25	10	25	10	510	512
10	750	10	571	10
10	479	10
10	27	10
10	27	10	25	10	512
10	539	10
10	20	10	373	10
10	22	10	22	10
10	716
10	21
10	25
10	577	10
10	25
10	769
10	21	10	21	10	20
10	453	10	888	10	512	10	20	10	20
10	352
10	21	10	21
10	519	510
10	21	10
10	24
10	27	10	27	571	10	571	27	10	538	10	22	10	27	10	411	10	315	22
10	755	10	313	10
10	755
10	311
10	371
10	29	10
10	22	10	22
10	20
10	21
10	21	10	21	10	411	10
10	21	10	21	10	21
10	769
10	755	1852	755
10	599
10	431	10
10	372	511
10	531	10	371	10	21	10	734	27	21	10
10	757	10	757	10	535
10	20	10	898
10	21	10	519	21
10	631	535
10	312
10	411	10
10	773	10	532	10	317	10	574	317	10	21
10	312	10
10	22	532	633	532	22	10	22	10	377	10	22	10	473	10	532
10	21	10	371	21	10	21	10	21	10	371	10	21	575	21	10
10	396
10	411	10
10	24	10	22	10	21	10	21
10	578	577	574	10
10	512	10
10	571	10	571	573	10	573	571	10	319	10	571	10	573	571	10	571	573	10	571	573	830	10	533	10	573	10	25
10	27	379
10	532	10
10	22
10	769
10	539	10	317	10
10	371	20	592	10	20	21
10	311	10	511
10	21	10	21	10	21	10	21	10
10	21
10	22	351
10	371	10	351	10	379	10
10	851
10	21	371	21	10	21	755	10	21	10	21
10	753	755
10	21	10	21
10	22
10	519	10
10	759
10	512
10	25
10	25	10
10	431	10
10	592	10	574	573
10	571	10	571	10	21	10	827	21
10	951	10
10	511	10	311	10	21	10	311
10	21	10	21	10	354	10	21
10	25	571	10	760	769
10	335	10
10	22	10
10	315
10	512	10
10	580	10
10	28
10	21	10	21	10	21
10	532	10	532
10	28
10	510	10	559	10	631	411	10	411	10	531
10	532	10	25	511
10	20	10
10	531	10	595	10	531	516	760
10	335
10	893	28
10	512	579
10	1833
10	20
10	531	10
10	20	770
10	579	21	10	21	10	372	10	21	539
10	335
10	898
10	20
10	633	571
10	791
10	763	758	773	21
10	21
10	312
10	21
10	21
10	371	10	555	10	351	10	29	10	29	571
10	312	10	531	10
10	22	10	551	10
10	951	10	571	595	10
10	411
10	537	10	513	755
10	316	10
10	531
10	769	10	21
10	571
10	25	10
10	551
10	21	10	21
10	24	10	532
10	519	10
10	510	21	10	21	10	21	519	10	592
10	411	579
10	760	790	731	10	22	10	731	10	22
10	29	10
10	25
10	592	10	355	10	592	755	10
10	532	10	532
10	431
10	451
10	21	10	21	10
10	21	10	21	10
10	21	10	21
10	592	10
10	21	512
10	512	10	411	10
10	20	10	20	10	20
10	22	10	25	10	27	21	10	731
10	25
10	551	10
10	351
10	21	10	21	531	10	21
10	22
10	513	10	573	10
10	378	10	739
10	535	10	535
10	21	10	21
10	311	10	23
10	573
10	432
10	532	769	10	21	10	21	10
10	790	579
10	750	714	27	10	21	10	21
10	21
10	591
10	513	10
10	532	10
10	591	10	591	21
10	769	757	10	757	10	915	10
10	20
10	451	10	558
10	371	10	553	10	371
10	574
10	532	10
10	20	10	316	10	20	771	24	10
10	477
10	20	10
10	512	10	510	512
10	769	10
10	21
10	731
10	532	10	532	10	20	10	532	731	20	731	20	21	10	21	10	20
10	21	10	21	10	21	10	24	21	10	21	10	21	10	21
10	532	10	532	10	532
10	951	10	22
10	531	10	24	10	760	592
10	873
10	914	913	10	25
10	28	10	551	510	10	311	10
10	22
10	20	10	20	10
10	910	10	21	10	21
10	28	20	10	28	10
10	591
10	456	10
10	477
10	21	27	10	21
10	22	10	512	10
10	315	10
10	431	10	592	10
10	371	10	29	10
10	769	10	851	20	756
10	838	10	838	10
10	27	25	10	25	22	10
10	351
10	512
10	592	20
10	411	10
10	753
10	573
10	22	10
10	431
10	21
10	790	10	21
10	23	833	10
10	371
10	532	516
10	711
10	371	10
10	21	10
10	566	25	795	27	10
10	1852
10	23	851	23	10	20	757	20	10
10	21
10	451	10	451	10	772	27	10
10	20	27	10
10	755	1852	755	20	10	755	10	27	769	10	755
10	535	10
10	574	10	715	29	10	536	10
10	22	10
10	516
10	25	10
10	737
10	21
10	592	10	752	10	22	10	22
10	531	10	532
10	591	10
10	21	574	371	10	21
10	531	10
10	29	10	411
10	517	10	20
10	23
10	311
10	20	10	21
10	551	10
10	771
10	29	10	660	29
10	371	10	371	10	371	10
10	559	412	10	335	512	790	10
10	756	597
10	316	10	316	22
10	543
10	755
10	25	10	25
10	577	10
10	316	10	25	10
10	573	10	357	10
10	21	10	21
10	768
10	532	10
10	29	10	29
10	27	10	20	851
10	23
10	554	10	591
10	21
10	418	412	10	27	10	770	779
10	20
10	477
10	351	10
10	24
10	24	10	315
10	21	10
10	595	23	28	10
10	311	10
10	755	10	576	10
10	571	21
10	21	10
10	512	10
10	551	10
10	22	10	22	10	21	10	21
10	798
10	516
10	532	21
10	21	10
10	411
10	27	731	27	736
10	756
10	910	10	25	10
10	356	10	533	10	22	10	22	10	411	10	22	10	28	10	28	10	411	10	25	28	10
10	574
10	632	10	379	10	25	10	22	10	25	519	573	25	10	22
10	351	10
10	354	10
10	21	10
10	551	763	736
10	21	10	21	315
10	21
10	21	10	21	10
10	25	10	25	10	763	10	21	10	21	25	10
10	470
10	372	10	311
10	533	10
10	22
10	21
10	20
10	773	772	773	10
10	580	10	734
10	21
10	575	10
10	21	575	10	571	21
10	1852	755	1852	20	27	10
10	910	10
10	311
10	518
10	779
10	514
10	755
10	312	10	25	10	768
10	431	10
10	20
10	551	10	21
10	592	10	312	10	311
10	411	10	512	771	10	531
10	515
10	311	10	20
10	595	592
10	29	10
10	791
10	313
10	451
10	512
10	24	10
10	29	717	10
10	576	10
10	371	10	517	515	10	516	20	371	10	371	10	20	576	10
10	379
10	351
10	27	10	354	10
10	1852	10
10	20
10	21	10	571	752
10	797	10	21
10	351	10
10	20
10	20	10	20	411	10	21	22	10	25	10	753	20
10	512	10	353	10
10	631
10	791
10	663	592	769	755	20	755	20	10	20	755	10
10	21	571
10	523	10
10	510	10
10	512
10	910
10	25	577	451
10	592
10	571	10	27	25	10	27
10	393	516	10
10	21	532	10
10	350	10
10	20
10	21
10	24
10	22	10	335	10
10	717	712	10	411
10	512	28	10
10	21	510
10	22	10	28	10	21	10	22	10
10	25	10
10	532	531
10	523	514
10	317	10	316	10	378	27
10	564	571
10	29	10	799	10	411	10
10	27	10
10	577	10
10	554	10
10	531
10	22	10	22	311
10	571	10	474	10	21
10	22	10	25	10	22	10	24	10
10	571	537
10	577	10	411
10	513	21
10	25
10	22	10
10	750
10	412	10
10	28	752
10	592	10	512
10	478	21	24	10	573
10	791
10	21
10	22
10	22
10	371
10	769
10	21	797
10	510	512	510	576	571	572
10	592
10	20	10
10	20
10	531	22	10	29
10	745	10	28	10
10	757	20
10	531
10	816
10	21	10
10	21
10	23	10
10	768	20
10	571	10
10	20
10	316	10
10	575	22	10
10	531	10
10	371
10	471
10	25
10	411	10	411	10	25	10	25
10	371	10	20
10	592	10
10	451	10
10	513
10	512
10	754
10	28	10	532	515	10	311	10	28	23	10	532	10	28	29	28
10	757
10	1852	10	1852	20	756
10	25
10	21	10	21	22
10	635	10
10	371	10	571	29	10	753	10	571	10	371	571	791	571	10	351	10	371
10	28
10	431	10
10	21	10
10	20
10	21
10	21
10	732	10	25
10	411
10	833	877	10	335	10	791	599
10	311
10	315	10	315	10
10	769
10	20	10	20
10	668	759
10	558
10	551	20
10	898
10	755	10	21	10
10	434	10
10	411
10	631
10	25	10	25
10	25	10	531	537	531
10	790
10	417	10	731	551
10	595
10	851	10	411	10	371
10	1853	10	377	391	10
10	574
10	22
10	29	10	21	29	10	743	20	10	357	29	21
10	22	10	951	22	10	22
10	27
10	27	10	24	10	27	29	10
10	565	10
10	29	10	817	23	29	10
10	573
10	512	514
10	512	24	10	371	10	512	27	743
10	317
10	371	10
10	21
10	313	10	574	1852	456
10	391	22	10	20	771	391
10	22	10	371	10	22	10	20	10
10	663	10	571	21	20
10	731
10	836	10
10	21
10	731	10	571	10	514	10	411
10	319
10	797	574
10	750
10	27	10	27
10	21
10	29
10	21	10
10	791	27	791
10	571	10	1852	571	574	10	571
10	750	755
10	571	28	10	393	546
10	871
10	21
10	579
10	513	21	10
10	472	10	512
10	732	10	21	10	551
10	531	10	21	10
10	21	10	21
10	411	10	371	10
10	531	10	411
10	835
10	393
10	21
10	312	10	25	10
10	371	10	935
10	417	10	571	510	10	755	10	371	571
10	1853	10
10	20	10
10	891	835
10	379
10	21	10	750	10
10	833
10	743
10	750	753
10	513	10
10	27	10
10	20	1852
10	754	10	371	10	512	10	512	10	512	513
10	351	10	411
10	310	311	10	512	10	311
10	592	20
10	758
10	22	10	22	10	22	10	993	10	22	10	22	10	451	10	22	10
10	20
10	551
10	513	10	768	559	10
10	532
10	27	10	27
10	773	10
10	757	551	10	871	10	571	1853
10	351	10	431	10	24	414	24	10	22	29	10	579	20	10
10	531
10	21	10
10	510
10	22	10	22	10	27	791	577
10	561	10	592	10	28	10
10	21
10	571	10	417	10	23	834	10
10	757	10
10	451	10	532	10
10	314
10	766
10	354	10
10	21
10	24	412	24	10	757
10	371	10	315	10	371	20	750
10	21
10	910	10	25	10
10	21	10	21	10
10	478	1852	10	559	21	10	29	10	315	10	22	10
10	21	10
10	22
10	21	10	21	10	21	10	21	10	21	10	21	10	21	10
10	316
10	592	431	10	431
10	20	10	20	10	20	10	20
10	598	10	21
10	532	10
10	510	10	571
10	599	591
10	28
10	592
10	22
10	27	10
10	571	10
10	22	10
10	755
10	551
10	592	755
10	757
10	531
10	27	10	760	769
10	511	10	755	20
10	20	579	10
10	791	10
10	791
10	571	10
10	531
10	25	21	10	21	10
10	22	10	22	10	552	10
10	21	10
10	29	830
10	22	371
10	22	10	22	10
10	352	10
10	22	10	22	10	22
10	756
10	431	10
10	29	10	29
10	21	379	10
10	24	10
10	592
10	370	10	24
10	28	10	28
10	512	510	512
10	574	10	23	10
10	533	22	10	730	10	22	10	22	10	21	871	10	21	10	21	10	21	311	10	353	22	10
10	29	580
10	512	10
10	592
10	21
10	21
10	797	574
10	27	10
10	769	10	25	10	24	10	537	10	311
10	757	991
10	663	755	10
10	471	10
10	311
10	315
10	25	513
10	21
10	311	10	756	10	20	771
10	352
10	571	512
10	572	10	531	10	25
10	750
10	21	512
10	28
10	571
10	571	10
10	591	10	21
10	20	838	10
10	28	10	21
10	25	571	10	25
10	592	10	592	10	752	592	10
10	574
10	817	10
10	317	10
10	28
10	29
10	311	10	311
10	22
10	20	10
10	373	10	532	10	791	10
10	21	10	21	10
10	532
10	27	10
10	27	10	21	10
10	411	10	411	10
10	29
10	21	10
10	25	10	23
10	471
10	769	28	10
10	769	10	335	10	21	538	10
10	22	10
10	718	10	27	10	27
10	531
10	851	10	510	10
10	566	553	10	22
10	750
10	592	752	352	10
10	352
10	371	10
10	29	10	29	10
10	751
10	1853	10	311	10	22
10	593	21	10	21
10	22	10	22	10	21	10
10	20	10	21
10	550	10
10	351	10
10	574
10	21
10	768	571	10	316
10	531	10
10	523
10	561	750	10	21
10	27	512
10	523	10	991	10	769	10	25	10	371	10	335	10	27	10	25	10	25	10	769
10	21	10
10	888
10	20	10
10	633	28
10	311	10	371
10	351
10	1852	10	27	10	27	10	27
10	21
10	316	10
10	21	752	769	21	572	21	10
10	913	818	10
10	411	25
10	22
10	28
10	398	10	571	21	10	21	10	513	10	21	20	10	21	10	21	10
10	27	731	27	731
10	371	10	21	371	10	21
10	769	10
10	519
10	518	21	10
10	532	10
10	570
10	531	10
10	21
10	577	10	551	10	510	10	576
10	21	10
10	21	10
10	758
10	22	10
10	566	556	25	755	25	755
10	414
10	551
10	359
10	21	574	21	10	21	571	21	510	21	10
10	378
10	20	10
10	371
10	20	769	20	769	20	769
10	21	10	21	10	21	10	21	10	21
10	571	10	25
10	532	10	532
10	27
10	310	10	21
10	27
10	25	10	910
10	29
10	22	10	512	10
10	20	28
10	27	10	27	21	10	531	10	20	931
10	510
10	790	10	710	731	715	731	10	575	510
10	531
10	512
10	351	10
10	598	592
10	574
10	571	10
10	22	10
10	22	10
10	20	10	20	10
10	531	10
10	27	790
10	312	27
10	754
10	574	10	631	10	513	510	10	21	10	21	10	21	577	574	10	574	10	574	21	571	574	21	10
10	595	10
10	571
10	531	10
10	28
10	29	10
10	536
10	20	10	20	763
10	315	10
10	21	10	351
10	416	429	10
10	21	791	10
10	24	10	592
10	512	10
10	574	10	574	573	21
10	22	10	22	10
10	755
10	21
10	571	10	21	10	21	571
10	311	10	417	10
10	316	10	21
10	25	571	572
10	574
10	315	10	351	10	25	10	25	571	27	10	315	10	351	10
10	755	1852
10	23	10
10	316	10
10	27	10
10	21	10
10	551
10	757
10	431
10	531
10	29	10	29	10	451	10
10	734	10	510
10	551
10	21	10	21	10	411	10
10	591
10	571	10	531	10	571
10	752	10	24	22	10	431	10	22	752
10	516	20	10	20	10	21	10	21	635	21	10	20	10	21	20	573
10	575
10	512	510	21	411	10
10	27
10	25	21	10	25
10	510
10	755
10	21
10	21
10	21
10	411	351
10	311	10	21	10
10	29	10	833	10	27
10	311	10
10	28	10
10	316	10
10	24	10	595	10	768	10
10	22
10	512	10	512	833	28	10	791	10	354	20	10	22
10	23	10	816	23	20	10	432	10	21	10
10	27	754	20	10	571	25	10	573	10
10	532	10
10	25
10	29	10
10	410	10	29	10	755
10	20
10	22
10	25	10	25
10	29	10
10	451	10
10	371	10	371	10	371	29	10	532	546	10	29	731	10	577	10
10	514
10	27
10	21	10	899	10
10	20	10	21	10	20	10	20	29	10
10	551	10	574	10	21	10
10	22
10	872
10	22
10	21	10
10	538
10	434	10	574	10	792	791	790
10	553	10	760	10	28
10	916	10
10	532	10	311	10
10	592
10	411	10	635	10
10	391
10	21	633	10	20	10	21
10	431	10
10	512	10	335	10	20	769	20	771
10	21	28	10	21
10	591
10	531	10
10	28	394	21	10
10	538	531	10
10	371
10	516	550
10	592	755
10	532
10	1853	10
10	571	10	531	10	411
10	758	10
10	532
10	354
10	415
10	755
10	22	10
10	29	371	391	10	535	10	29
10	27	29
10	28	10
10	25
10	595	10
10	570
10	25
10	591
10	354	10	514
10	538	543	531	10
10	21	10	888
10	559	10
10	29
10	510	10
10	21	10
10	371	10
10	539	10	518
10	744	10	571	10
10	451	10
10	316	10	22	10	519	25	10	22
10	21	10	25	21
10	29
10	797	10
10	22
10	411
10	24	10	22	10
10	773
10	837	10
10	22	10
10	21	10	27	553
10	27
10	411	10
10	311	10
10	21	576
10	21
10	757	10	419	10	574
10	477
10	724
10	21	859	776
10	851	10	573
10	22	10	22
10	596	592	10
10	29	10
10	27	21	311	10	21
10	913
10	763	28
10	28	10	20	10	20	591	10	20	10	633
10	20
10	20	10
10	532
10	352	10
10	532
10	750
10	29	10
10	21	20	21	10	951
10	28
10	732
10	23
10	22	10	22	10
10	24	10	21	579
10	551
10	371	10	311	10	371
10	571	10
10	317	10
10	719
10	21	10	21	10	21	574	21	10	21	10	21
10	371
10	574
10	743	10
10	315
10	536
10	21	10
10	577	571	572	571
10	395	10
10	756	24	10	24	10	25	10	25	710
10	21
10	21	10	21	10
10	25	379	20	21	10
10	534	10	415
10	23	668
10	510	10	379
10	22	10	22	10	532	531	10
10	411	10
10	531
10	21	10
10	512	27	10	577
10	393
10	535
10	377	10	531	10	20	769
10	20	10
10	21	10
10	316	10	21	510	21	510
10	21	912
10	662
10	21	10	633	10
10	531	10
10	312	10
10	751	10	758	10	371	21	10	411
10	23
10	391	10	21	10
10	519	10	411	10	25	519	25	10	25	551	10
10	29
10	573	10
10	577
10	769	21
10	27
10	21
10	25	10	755	757	10	25	10	25	10	755	10	25	316	10	25
10	21	10
10	311	10	371	10
10	25
10	755	10
10	769
10	27	10
10	546	10	554	10	546	10	909
10	24
10	753	10	29	23	750	871	951	29	10	23	771	10	510	10	29	10	29	10	451	10	755	971
10	758	757	21	10	21	10	21	10	21	10	21	523
10	592
10	429	10
10	411
10	431	10
10	27	371
10	25
10	27	28
10	351	10	519	10
10	411	10
10	574	10	574	10	21	10
10	21	10	571
10	22	10	22
10	21	10	21
10	411	10
10	27
10	22	10	22	10
10	769	512	10	769	10
10	20	10	20
10	755
10	755	10
10	731	571
10	512	10
10	315	10	24	10	371	10	22	315	10	731	10
10	29
10	571
10	379
10	24	10	373
10	510	10	833
10	312	10	411
10	561	10
10	573	10	899
10	531	10
10	591	10	595	20
10	20	10	20	10	371
10	23	10	23	20
10	20
10	25	10
10	21
10	516	551	21	10	825	10	20
10	769	791	10	754	769	10	373	10	335	10
10	27
10	27	10	576
10	914	10
10	21	10
10	20	21	20	571	21	20	21
10	733	731
10	898	10	754
10	931
10	312	10
10	411
10	518	631	10	596	10	899	734	763	10	750	10	915	10	532	22	10	592	10	532	10	631	22	10	756	750	10	21	10
10	393	10	574
10	769
10	21	10	21
10	755	10	571
10	757	771	10	538
10	755	10	755	10	872	21
10	22	10
10	21	10	21
10	839	838	23	751
10	531
10	512
10	751
10	335	10	573	20
10	412	917
10	512	10
10	898	23	10
10	20	10	20
10	21	10	21	10	21	10	21	10	21	10	21	10	21
10	512	10	512	10
10	21	10	21	10
10	531	10	475
10	512	10	417	10	21	10
10	20	10	351
10	512
10	375	10
10	533	546
10	24
10	571	10
10	315	10	592	596	10	532
10	21	10	21
10	21	10	21	10	21	10	21	10	634	10	21	10	21	10	532	10
10	28
10	29
10	592
10	429
10	21	10	21	10	21	10	21	577
10	20
10	559
10	21	10	21
10	632
10	27	10
10	21	10	21	10
10	21	10
10	757	10	551	10
10	25	10	25	510
10	531
10	773	28	10
10	451
10	21	571
10	571
10	539
10	22
10	931	374
10	379	10	21	10
10	21
10	870	731	1852	10	760
10	792	27	10	27	10	532
10	523	10	22	10
10	791	10	791	27
10	774	20
10	21	10	21	10
10	22	10	22	10	22
10	537
10	571	10
10	571
10	579	570	579	21	10	21
10	23	10	574
10	391	10
10	354	10
10	29	10
10	471
10	1852	27
10	27
10	597
10	21	10	21	10
10	510
10	756	10	371	574
10	531	10	531	10	531
10	21	10	21	10	21	10
10	21	10	21	22	10	21
10	29	769	10	554	10
10	315
10	471
10	535
10	791
10	25	10
10	591
10	551	516
10	23	579	10	20	10	23
10	24	10
10	22
10	592	578	10	816	10	472	10	731	580	10
10	21	10	519
10	352	10
10	21
10	750	851	23	20	595	10	23	851	830	23
10	21	10	21	359	10	21	10
10	731
10	25	10	21	10
10	471
10	311	10
10	21	10	21	571
10	571
10	25
10	28	10	429	10
10	316
10	20	10	391	20	10	510	10	20	10	311	10	888	10	411	10	20	10	592	752
10	595
10	21
10	531	21	531	10
10	510	10
10	20	10	576	21	20
10	22
10	21
10	311	10	21	10	21
10	21	10
10	371
10	512	10
10	510	21	10	21	10
10	411	10
10	21	20
10	755	20
10	910	10	25	10
10	531
10	519
10	377
10	532
10	533
10	22	10
10	791	10	899	750	760	750	760	523
10	816	10	891	28	10
10	21	10	21	10	21	22	10	21	10
10	25	10	551	517	21	539	516	21	10	513	10
10	372
10	20	10	531	10	20	371	10	531	10	371	10	24	10	24	10	20	10	20	573
10	25
10	755	754	10
10	22	10	22	10
10	791
10	744	10	27	10	763	20	755	512	716	20	736	768	10	29	10	512	20	10	755	10	24
10	571	10	571
10	20	10	20	10	763	20	10	21	22	21	10	20	10	633
10	21
10	914	10	523	10	551	553
10	372
10	771	668
10	537	10	731	22	10	22	731	591	10	731	21	10
10	416	10	25
10	21	10
10	21
10	571
10	763	10	757	763
10	311	10	23	10
10	22
10	24	10
10	371
10	570	755	752
10	571
10	27	10
10	779	10
10	871	877
10	335	10	532
10	21
10	571
10	591
10	24	10	519	10	28	731
10	577	10
10	21
10	21	25
10	22	10
10	21	10
10	517	573	571	512
10	27	10	21	10	21
10	971	10	790
10	21	10
10	29
10	22
10	378	10
10	351	471	10
10	710	21	10	471	10
10	20	10	25	10	311	10	477	20	755	20
10	379	29	10
10	371	10	371
10	432
10	591
10	29	10
10	310
10	21	10
10	379
10	21	371
10	371
10	21	10	21	27	745	10	21	27	730
10	532
10	411
10	25	10
10	311	10
10	931	411	10
10	29	374	731	27
10	951
10	21
10	335	517	21	10	21
10	592	371	10	371	10	20	10	514	10
10	899	591	595	10	752	10	755	595	755
10	27	10	27	571	10	21	10	21
10	910
10	536	10
10	731
10	28	872
10	28
10	23
10	431	10	23	10	773
10	27
10	411	20
10	565
10	577	10	519	10	768	10	577	580
10	531	10
10	791	10
10	451
10	21	10	21	10
10	512	10	379	371	316	10	556	553	731	10
10	25	27
10	27
10	21	10	21	10	21	10	355	10
10	791	10	21	791	10
10	21	10
10	571	21	535	10
10	21	10	451	10
10	25
10	27	379
10	373
10	21	571	21
10	757
10	532
10	29
10	760	10	532	10	532	10
10	755	10
10	888	10	24
10	23	734	791	10	22	10	23	10	736	10	532	10	22	10	22	10	23	751	763	10	411
10	22	10	531	10
10	20	10	1853
10	531	10	310
10	315
10	532
10	21	10	871	852	10	21
10	25	10	752
10	25
10	513
10	25	10	411	10	411	10	21	10	411
10	574	573	10
10	21	10
10	769
10	21	10
10	557
10	532
10	25
10	21	512	10	21	10	21	10
10	531	10	25	20
10	771	898	756	758	10	510	10	871	898	771	20	758	10
10	21
10	532
10	25
10	431
10	531	10	22	10
10	22	10
10	574
10	471	10	591
10	21	10
10	760	20	574	10
10	755	10
10	22	10	25	10	22	10	316	10
10	350
10	25	10
10	22	10	22
10	888
10	898
10	514	21
10	22
10	552
10	431
10	28
10	592
10	543
10	335	10
10	21	510	10
10	591
10	29
10	21
10	532	533	10	760
10	28
10	510	10	574	25	10
10	379	10	22
10	750
10	755
10	771
10	635
10	21
10	21	25	10	532	10
10	755	10
10	22	10	21	10	21	10	431
10	371	378
10	793
10	335	10	22	10
10	25	371	10	371
10	371
10	916	10
10	790	10
10	576
10	757	10	514
10	29	10	431	10	378	10	910
10	22	10
10	25
10	351
10	532	10	411	10
10	551	513	551	10	551	10	551	10	25	512	10	21	10
10	23
10	21
10	1832
10	517
10	750
10	514	10	316	10	512	10	911
10	29	10	719	791
10	635
10	571	10	24	10
10	510
10	750
10	756	10
10	22
10	411	10
10	21
10	351
10	633	10
10	710	10	25	10	25
10	371	10	769
10	771	10	312	10	21	10
10	28	310	512
10	573	10
10	591	10	513
10	512	10
10	21
10	532
10	851	10
10	371	10	794	791
10	379
10	779
10	356	10
10	25	10	379	10
10	21
10	452
10	750	10	931	10
10	591	10	531	10	535	591	10	531
10	396
10	551	10	24	411	10	571	10	373
10	27
10	427
10	354
10	24	10	750	1852	10	27
10	757
10	431
10	21	10
10	573	10	575	10
10	559	10	510
10	763
10	21	10
10	371
10	592	10	592	577	731	10	21
10	451	10	891	10	451
10	532	769	10	532	10
10	376	10
10	27	10	21	10
10	531
10	315
10	375	10	758	20	10	20	731	20
10	421	10
10	27	10	27
10	519	10	22	10	22
10	379	29
10	29
10	731	744	731
10	21
10	579	21	10
10	717	27	10	27	10	27	21	10	27	10	27	714	27
10	29	10
10	746
10	571
10	372	10	571	592	754	10
10	516	10	531	10	21	10	571	10	335
10	546	10
10	21	10
10	816	871	10	763	10	378
10	592	591
10	757
10	24	10	24
10	315
10	634	516
10	553	10
10	418	10
10	312
10	21	10
10	760
10	891	894	891
10	768
10	28	10
10	510
10	514
10	24
10	536	10
10	379
10	510
10	755
10	551	10	592	577	10	551	10	551	10	577	10	21	10	510	21
10	535	10	20
10	21	10
10	22	10	573	22	10	22	10	22	10
10	22
10	411
10	662	10
10	574
10	29	10	25	731	10
10	28	10
10	769	20
10	371
10	479	10
10	20
10	714	797	10	21	10	371
10	791	10	311	10
10	371	10
10	760	10
10	21
10	418
10	22	10
10	24	354
10	531	10
10	24	10
10	535	411	10
10	750	10
10	314
10	25	550
10	411
10	731
10	393	10	898	755
10	21	10	21
10	477
10	759
10	633
10	411
10	22
10	592
10	25	10	22	10
10	595	10	371
10	29	311	10	312	10	29	10
10	24	10
10	22	10
10	24	10
10	553	756	10	22
10	312
10	755	1852	755	10	1852	755	10
10	797	10	816	797	10	1852	797
10	21
10	24	28
10	512	10	857	10
10	580	10	512	10
10	431	10
10	29	10	574
10	21
10	25	10	25
10	24	25
10	27	10	22	10	756	29	910	717	27	731	592	20	29	10	27	790	10	25
10	998	10
10	511
10	432	451	10	517	10	571	574	571	760	10	25	10	571	20	10	873
10	910	27
10	532	10
10	411	10
10	335
10	1852	10	379	10
10	20	10
10	592	10	454
10	28
10	25
10	755	773	519	10	531	10
10	771	10	531	538
10	378	10	378	10	755
10	551	556	10	21	10	21	10
10	415	1852	10	1852	757	10	27	755
10	733	10	351
10	532
10	553
10	355	10	631	755	10	514	21
10	27
10	718	731
10	371
10	27
10	21	10	21	10
10	371
10	27	10	510	552	768	663	10	27
10	20	10	518	10	518	516	10
10	29
10	755	769	755	10
10	411	10
10	571	10	477	10	21	10	577	10	24	10	411	10	874	10	571	21	10	571	21	571	21	10	571	572	10	773	10	595	21	10	21	571	773	10	21	571	21	10	21	871
10	25
10	512	573	512	10
10	25	21
10	514	532	21	10	757
10	511	10	25
10	21
10	756	23	756
10	760
10	411
10	516
10	28
10	571	377	29
10	516	10
10	21
10	25	10
10	523
10	28	731
10	535	10
10	516	10	22	10	571	22
10	512	27
10	20	22
10	335	10
10	816
10	516	319
10	20
10	29
10	21	10	21	10	551	21
10	374	20
10	760	10
10	510
10	29	10
10	311
10	22	10	22
10	21	10
10	25
10	22	10	22	10
10	732	733	731	579
10	21
10	411
10	771
10	913
10	873
10	631	10
10	911
10	429	10	24	10
10	516
10	28
10	564
10	1433
10	427	10	22	10	22	10	22
10	531	10
10	25
10	27
10	27	10	429	10	750
10	313	10
10	22	10	523	512	10	22	10	571
10	757	10
10	25
10	635	22	10
10	573	10	20	756	20
10	20	10	376	10
10	20	10
10	531
10	21	510	21	10	21	745	572	571
10	21	10
10	393	10
10	25	10
10	537	632	531
10	374	21
10	591	750	10	28
10	531	10	21
10	750	10	24	434	24	10
10	597
10	21	10	311	10	21
10	21
10	574	10
10	371	10
10	21
10	311
10	719	10	21	10
10	711	757	10	532	411	10	411	10	411	10	22	10	757	10	352	10	21	10	532	10	451	411
10	546
10	518	10	21	10	21	10
10	871
10	21
10	21
10	25
10	413	10	23	20	941	838	28
10	20	769
10	519
10	527	371	378
10	371
10	512	10
10	29	10	531	10	754	10	21	10	531	10	21	10	531	10	29	27	21	579	578	10	311	10	531
10	536	10	21	574	10	316
10	757	10
10	411
10	21
10	21	10	21	510	21
10	21	371
10	414	10
10	21	10	21
10	20	23	28
10	513	10	513	10
10	28
10	21	10	21	10	316
10	592	20	573	10	20	10	592
10	755	10	755
10	312	10
10	851	10	22	10	851	745	733	745
10	22
10	25
10	379
10	519
10	21	10	21	371
10	518
10	20
10	731	21	10	27
10	715	27	564
10	394	395
10	21	571	10	21
10	23
10	888	10	663
10	577
10	21	10
10	21
10	769	10
10	887	10	599	591
10	592	10
10	532	631
10	20
10	533	10	20
10	29	10	916	29	10
10	510
10	371	10	757
10	371	10
10	21
10	799	795	10	29	10	371	10
10	662
10	21	10	21	10	21	10
10	21
10	411	10	22	10
10	431
10	769
10	558	551	518	10
10	21	10	21	10	21	10	21	571	591	10	21	10	21	571	21	10	21	10
10	412
10	579	10	571	10	21	10
10	535	10	22	10
10	551	10	573	10	573	755	10
10	534
10	315	10	335
10	22	10
10	370	552
10	25
10	21
10	580
10	538	10	533
10	519
10	769	20	769
10	417
10	371	791	10
10	730	10	531	10	532	25
10	510	10
10	573	10
10	830	519	10	22	10	21	10	595	21
10	21	10	21	10	21
10	717	29	792
10	537	10
10	25	1832	28	29	571	25	10
10	24
10	22
10	20	10	20	10
10	22	10	21	10	21	574	21	10	21
10	591	21
10	731
10	23
10	27
10	412
10	21	10	21	10	21	10	21	471	21	10	21
10	25	10
10	311	10	311
10	371	10	760	756	371	10	371	531	10	538	10	371
10	319
10	512
10	20	10
10	692	756	10	24	431	10	25	10	25	10	25	512	10	21	10	21	514	10	21	10
10	23	10	23	10	23	769	10	371	769	21
10	755
10	21	10	21	10
10	791	10
10	24
10	311	10	411	10	571	21	571	21	10
10	25
10	917
10	573
10	557	561	10
10	371	10	371	10	22	10	371	379	913	10	371	22
10	20
10	22
10	411
10	350	10	311	10	311	10	414	10
10	370	10
10	27	10
10	893	10
10	592
10	371
10	22	10	22	10	22	10	25	572	10	22
10	20
10	757
10	22	10	25	10
10	574	10	21	574	10	21	10	21	10	21
10	579
10	20	10	20	754	597
10	592	10	27	21	20	592	10	21	10	27	791	668	760	757
10	757
10	755	20	755	20	10	20	757	20
10	22
10	571	10	512	571	10	519	10	571	10	571	10	512	10	21	10	393	10	731	27
10	27
10	21	10	21
10	20	10	20	579	20	10	20	10	20	24	10	21	20	757	20
10	731	10	510	756
10	851	20
10	531	10	20	10	531	10	21	10
10	21	10	21	10
10	771
10	25	1852	25
10	25
10	724	377
10	519	10
10	27	10	22	10
10	315	10	411
10	572	10
10	25	10	838	10	519	511
10	371	10	792	10	550	10	512
10	316	10	21	10	24	10	592	10	21	512	573
10	599
10	21	10	21	512	10	512	513	21
10	769	10
10	531	10	852	771	10
10	21
10	27	370	561	10
10	512	21	10
10	28	10
10	21
10	24	10
10	357
10	20
10	793
10	25	10
10	556	571
10	592	25	10	592
10	21
10	731	10	512	10	731	10
10	792
10	20	513
10	595
10	571	10	951	10
10	756	1852
10	312
10	546	10	21	25	10
10	871	10	354
10	21	10	21	10	21
10	314	10
10	25	10	1852	851	10	21	10
10	513
10	371
10	660
10	512
10	28	10	29	10	28	10	29	28	29
10	758	20
10	571	512	10	512	574	10	24	10	571	10
10	25
10	371	10	22	10	22	10	22	10	371	10	312	10	371	21	760
10	29
10	22	531
10	731
10	510	10	510
10	513	10
10	27
10	21	10	591
10	25	10	516	25	10	543	10	871	10	25	10	25	516	21	20	755	10	573	10	413
10	20	751
10	512
10	592	10
10	371
10	21	10	21	10	532	10	574	21	732	731
10	943
10	758
10	768	596	10
10	512	10
10	593	599	593	575	10	532
10	573	359	818
10	21
10	757	10
10	591	10	20	10	23	10
10	22	10
10	733	20
10	411	10
10	471	351	10
10	755	10	755
10	471
10	663	20	10
10	558	10	755	10	838	871
10	512	10
10	578	577	10	411	10
10	315	10
10	20	769
10	571	552	10	512	10
10	29	10	29	10	536
10	22
10	837	10	571
10	20	10
10	23	10	22	24	10	760
10	22
10	754	731	10	21	10	21	10	21	10	21	10	21	10	577	21	10	754	10	21	10
10	511	10	21	10	21
10	574	576	10	471
10	791	755
10	315
10	29	10	514
10	512	10	512	10	512	10	899	10	411	10	532	10	22	10	22	10	554
10	510	512
10	756	10
10	432
10	535	10
10	24
10	21	10
10	771
10	22
10	631	10	311	354	311	10	21
10	733
10	29
10	577
10	519	10	512	10
10	771
10	571	10	571	10	511	571	10	571	733	791	27	10	316	10	571	10	571	10	25	10	22	10	571	21
10	532	10
10	514	10	471	10	371	533	10	28	10	710	377	10	371	10	471	371
10	535	10
10	22	10	551
10	20	10	20
10	373	10	431	10	510	10	431	10	431	10	1853
10	24	10	571
10	515	10	472	10	1852
10	596	10	838
10	757	10
10	837	23	10	27	10
10	23
10	871	10	531	10	818	10	511	10	531	10
10	21
10	531
10	22	851
10	755	10	371
10	910	10	769
10	371	10
10	792	551
10	25	10	25	10	516	791	10	516	10
10	537
10	575
10	24	827	10	29
10	21
10	20
10	356
10	24
10	27
10	352	10
10	21	10
10	23
10	25
10	572	371	10	24
10	20	756	10
10	25	10	370	10	25
10	27	371	27	376
10	27
10	312	10	312	311	10	519	510	519	25	21	10	21	10	25	10
10	532	10	21
10	816
10	515
10	754	10
10	21	10	21	10	21	10	24	10
10	21	10
10	451
10	471	10	411
10	755	10	755	10	25	10	431	10	755	752	755
10	22	10
10	21	10	21	10	427	10	21	10	21	10	21	10	574	512	21	10	28	21	991	10	21	791	512	21	10	512	21	10	22	21	574	371	21	10
10	757
10	21	10
10	510	10	510	21	10	21	510
10	523	10	22
10	532	25
10	27	10	27
10	311	10	311	10	411	10	411	10	513
10	21	894
10	374	10	22
10	931	10	411
10	371	719	10	351	757	10
10	21
10	757
10	24	546	10	21
10	371	10	371	25	10	25	10
10	576	10	631	632	373
10	551	10
10	717	10
10	771	29	371	731	10	29	10	22
10	773	10	27
10	797	734	10
10	546	24
10	27	719
10	543	10
10	913	10
10	22
10	431	10	632	27
10	21	10
10	790
10	755
10	21	10
10	23	10
10	531	10	21	10	532	21	10
10	538
10	311	10	796	10	25	10
10	29
10	411	10	311
10	662	10
10	769
10	20	10	20	750	357	10
10	531	10	531
10	21	10	21
10	722
10	316	10	513	10	596	10	411	10	551	25	21	513	10	21	10
10	731	20	10	731	10	533	10	28	10
10	913	791
10	23
10	22
10	311	10	311	10	311	10	20
10	25	10	21
10	518
10	335	10	21	10
10	21	512	10
10	311	10
10	530
10	736	731	10	731	750	10
10	310	371
10	532	10
10	29
10	315	10
10	951
10	398	10	771	10
10	573	10	371
10	351	10
10	23	791
10	20	760	20	595
10	27
10	551	10	592
10	532	10
10	755
10	431	10
10	311	10	737	10	592	10	531	351
10	28	10
10	316	10	354	10	871	10	951	10	24	10	23	10	21	10	21	871	319	735
10	760	532
10	911	10
10	20
10	21	832	10	593	574	10	21	10	21	10
10	768	10	25	10	29	371
10	20
10	21
10	21
10	21	10	21	10
10	757	716	724
10	28	10	769	10	28	10
10	837	10	512	10	512
10	370	10	514	10
10	691
10	371	10
10	912	10
10	21	571	574	571	10	21	571	10	21	10	21	571	711	21	10	21	10	21	574
10	510	10	510	10
10	575
10	21	779
10	21
10	21
10	754
10	21	10
10	24
10	371	10
10	372
10	766	10
10	760	10	27	10
10	21
10	578
10	24
10	531	10
10	311
10	712
10	371	10	532	10	532	10	371	10	21	10
10	379
10	315	10	852	10	315	10
10	576	10
10	21
10	511
10	411
10	546
10	591
10	632	10	571	10	477
10	534
10	20
10	769
10	21
10	25
10	551	566
10	595	10	351
10	632	10	311	10	732	733	763
10	316	10	21
10	514
10	512	10	539	10	532
10	411	531	536
10	411
10	20
10	539	10	21	10	21	595	21	10
10	28	10
10	512	510
10	513	10	512
10	21
10	370	10	353	10
10	371	10	371	10	551	10	763	551	573	512	10	573
10	771	10
10	21
10	351	10
10	24
10	27
10	523	20	10	755	10	20	10	757	20
10	510
10	20
10	21	10
10	531	10
10	757	10
10	21	10	21	769
10	21	10
10	551
10	22
10	731	715
10	23	10
10	757	763
10	371	10	28
10	532	10	758	10	20	10
10	512
10	991	10
10	21
10	411	10	316	10	316	10	25	514	25	411	10
10	512
10	411	10	411	10
10	27	310
10	371
10	20	10	20	10	23
10	317	10	352	10	531	10	29	10	22	10	29	570	559	28	20	10	22	10	523	10	22	10	531
10	29	10	21	10	20	10	21	20
10	564	10	599
10	356	534
10	750	10
10	27	10
10	27	559
10	351	10	351
10	472
10	29
10	21	10
10	25	10
10	952	10	539	551	10	24	10	24	451	24	10	21
10	531
10	316	10	531	10
10	410	10	27	10	25	21	10	573	512	21	10	21	10
10	22
10	25	10	25	21	10
10	20	768	20	595	763	20
10	29	790	10
10	516
10	871
10	21
10	760
10	512	10	25	10	427	10	22	10	22	10
10	888	773	10	411
10	24	532
10	21
10	595	10	27
10	763
10	373	10	21
10	523
10	25	10	25	10
10	23	28	10	23	28	10
10	319	10
10	891	10	834	10
10	531	10	531	10	411	10	471	10	471	10	25	21	10
10	790
10	757	23
10	750
10	27	10
10	27	10
10	29	10	29	10	757	21	10	29	10	29	10	571
10	532
10	371	10	512	10
10	23
10	21
10	351
10	25
10	510
10	734	738	769
10	411
10	513	21	20
10	20	10	769	20	10	755	769	10
10	29
10	531	27	25	10
10	411	10
10	518
10	21	10
10	20
10	411	10	411	10	22
10	532
10	411
10	22	10
10	22	10	22
10	546
10	427	10
10	311	10	371
10	539	10	539	10	311	10	21	10	512	21	10	28	20
10	912	10	755
10	21	10	572	21	10	759
10	27	10
10	352
10	22
10	531	10	512	513	512	10
10	21	10
10	391	10	391	10	22	10	25
10	378	10	411
10	596
10	797	793	10	451
10	28	873	851	10	28	10	28	10	28	10
10	21	10
10	23
10	352	10	22	311	22
10	25	10	28	10	22	25	10	22	10
10	22	10
10	595	10
10	373
10	477	10
10	21
10	371	10	25
10	313
10	792	10	1852
10	371
10	755	10
10	371
10	319
10	21	10	21	731	763	10	21	10	351	10	21	573	10	21	10	21	10	573	10	21	27
10	991	997
10	28
10	21	10
10	634	10
10	1852
10	22	375	21	10	21
10	29	10
10	531	10	571	471
10	23
10	551
10	23	10	23	10
10	376
10	21
10	931	10	510	10	871	592
10	512
10	412	10
10	20
10	791
10	755	10	755	571	10	27
10	27
10	1852	10	354	10
10	573
10	22	10	22	10
10	571	10	731
10	516	10	551	10
10	731
10	1852
10	553	571	27	792
10	24
10	315	10	315
10	759	668
10	756
10	411	10
10	25	10	25	10	519	25	21	10	21	10	21	755	10	21	25	21	755
10	351
10	531	21	10	21
10	22	10	22	10	563	532	22
10	532
10	552
10	312
10	27	10
10	477
10	24	10	24	10	512	10	512	10	23	351
10	756	10
10	510	10	27	10
10	316	10
10	22
10	574	20	10
10	28
10	432
10	523	10	531
10	21	10
10	571
10	24
10	523	10	22	10	519	10	432	10	22
10	24	10	24	10	592	29	23	20	10	459	412
10	512
10	769	762
10	22	10	315	10	22	10	22
10	592	599	592
10	831	10	831	10	871	513	512	10
10	763	10
10	730
10	21
10	512
10	514	21	10
10	371	335
10	411	10	28	10	532	10	28	10
10	27
10	537	10	21
10	21	10
10	595
10	754	10
10	29	913	29	914	519	10
10	510
10	816
10	435
10	752	10	311	10	21	10
10	574	575
10	662	27	10	27	10
10	531	10	771	572	27	574	580	10	531	10	510	512
10	29	10
10	25	10	531	10
10	534	10	28	931	10	510	10	20	10	577	10	856
10	22	10
10	531	10	431	459	10	21	10	21	734	21	516	551	10	21
10	576	571
10	377	10	21	10	21	10
10	551	10
10	816	21
10	316	10	21	10	21	10	28	21	10	316	21	10	21	775
10	311
10	766	359
10	21	10	21	10	21	10
10	451	10	575	10
10	553
10	371
10	757	899	10	22	10	22	10	571
10	29
10	472
10	553	10
10	411
10	354
10	755	10	22	10
10	29	10	372	378	10	316	29	10
10	21	10
10	744	731	20
10	431	10	1852	10
10	371
10	595
10	25	20
10	20	10	25	552	25	553	25	553	564
10	29	10
10	23	595	10	23	10	375	10	724	730	10	791	793	791	10
10	579
10	21
10	311	10
10	752	10
10	358
10	798	575
10	951	10	660	10	531	10	531
10	577	576
10	25	10	25	10	20	21	25	21	25
10	512
10	20
10	536	10
10	599
10	317
10	25	10	25	10	371
10	21	10	21	10	21
10	311	10	21	10	311	10	21	10	21	10	21
10	535	10
10	315	10
10	411	10	411
10	479	10	757	10
10	25	519	24
10	27	10	27
10	512	10	22	10	512	10	531
10	27
10	531
10	532
10	760	750
10	538
10	354
10	532	10
10	516	10	755
10	25	10
10	791
10	535	10	21	10
10	512	10
10	757	20	10
10	536	10	27	10	27
10	755	10	755	10	21	10	755	21	10
10	316
10	571	10	538	10
10	431
10	531
10	22	10
10	373	792	10
10	21
10	21	10	21	10	21	10	21
10	20	10	20	371
10	838	10
10	577	20	10	431
10	22	10	571	573	10	22
10	21
10	25	10
10	755	10	29	10	578	579	559	10	760
10	21	10	513	21
10	536
10	662
10	20	10
10	21
10	756
10	27	10
10	21
10	712
10	833
10	21	10	21	755	10
10	510	10	913	510	10
10	21
10	371	551
10	731	25
10	20	853	10	21
10	24	10	769	10	551	519	10	24	10	20	10	20	769	591	577	591	10	519	10	20	10	21	10	23	10	21	10	22	10	24	427	10	22	375	10	22	10	412	10	21	10
10	411	10	27
10	473
10	22	10	531	10	22
10	21
10	1558	10	21	10	21	10	21
10	22	10
10	21	791	21	10	21	10	21	10	21	10	21	10	311
10	22	10
10	394	10
10	532	533	10	532	10	512	10	22	10	532	517
10	335	10
10	21	10
10	532	411	10	532	10	751	10	532	635	10
10	20
10	531	10	757
10	25
10	20
10	20
10	532
10	21	10	21	10
10	312	10	28	29
10	768
10	21	10	21	10
10	351
10	750
10	731	21
10	597	10	532
10	571
10	591
10	22	10	22
10	27
10	21
10	371	510	371	29
10	516	10	595	10	21	10	899	10	551	379	10
10	769
10	21	10	21	10	21
10	312
10	510	10	371	10	797
10	571	10
10	20
10	23	10	769	10
10	519	23
10	531	10	20
10	22
10	21	10	21
10	20
10	22	10	22	10	22
10	357	10
10	577
10	22	10	533	10
10	543
10	21	10	758
10	391	1558	557	10	21	10	532	552	512
10	523	10	827	10	315
10	551
10	513
10	21
10	21	532	10
10	573	571
10	375	10
10	24	10	29	10	29
10	531	10	531
10	579
10	371
10	412	10	532	531	10	910	10	532	10	574
10	371	10	371	10	22
10	411	10	25
10	532	10	370	20
10	21	10	21	10
10	22	10	536	10	22	10
10	22
10	510	10	431	10
10	29	23
10	411	10
10	27
10	571	573
10	311
10	370
10	29
10	21	512
10	21	10	21	538
10	532
10	28	10	755	10	28
10	1852	10
10	513
10	28
10	771
10	571	21
10	755	10
10	27
10	371
10	535	10	512
10	532	10	21
10	518
10	429	10	429
10	631
10	432	10	379	712	10	518	516	25	10	712	792	562	10
10	20	10
10	20	769	20	10
10	731	10	536	10	471	10	516	632	10	351	10	573	10	731
10	555
10	739	732	772
10	477	10
10	512	10	21
10	731
10	451	10	471	10	552	10	571	10
10	22	10
10	837	10
10	21	10	431	21	10	21	29	22	10	21
10	451
10	663	10	25	10	25	10	379	10	538	562	25	10
10	417
10	818	827
10	23	10	23	10	28
10	20	755	20	755
10	571
10	472	10
10	755	20
10	556
10	25
10	769
10	27	352	10	27	10	431	10	431	10
10	27	10	22
10	418	10
10	29	10	29	10	313	10	532	833	10	29	10	29	10	21	10	29	10	429	10	21	10	755	10	29	10	511
10	351
10	21	10
10	431	10	21	10	351	10	21
10	431	10
10	335
10	633	10	21	10	553	10
10	510	10
10	29	10	29	10	555	10	29	10	852
10	532
10	21	10
10	375	10	20	10	20
10	22
10	531	10
10	20	1852	10	538
10	453	23	10	536	10	21	10	532	10
10	379	10	592
10	21	10
10	757	10
10	27
10	29	10	25	10	29	21	10	411
10	451	10	752	376	10	311	10
10	532	10
10	372
10	757	10	756	769	10	757
10	21
10	22
10	1852	10	579
10	29	10
10	27
10	21	29	21	10	21
10	888	10	28	531	10	20	10	311	10	888	10	20	28	10	631	10	531	10	25	1852	20	10	21	20	21	10	28	25	10	20	28	571	769	757	28	10	21	531	10	514	10	28	20	10	20	21	29
10	21	10	21	10	431
10	24	10
10	513
10	24	10	576	24
10	571	21
10	971	20	771
10	427	24
10	571	10	25
10	371	10
10	24
10	22
10	27
10	1852	21	10	21	899	755
10	25
10	571
10	768	10	349
10	827	28	10	757
10	411	427
10	535
10	551
10	311
10	532	632	10
10	22
10	24	10
10	551
10	335
10	512
10	371	10	311	10
10	411
10	668	10
10	21	818	10	21	10	22	10
10	23
10	411
10	429	10
10	411	10	531	10	754	768
10	27
10	898
10	411
10	21	571	10
10	595	1558	10	574	10	379
10	556	574	21	10	21	10	21
10	757	10
10	731	10
10	533	10	21
10	578	591
10	21
10	991	10	511	10	315	10	371	10	21	10
10	722	10	532	10	532
10	519	10	20	757	10
10	538
10	27
10	21	10
10	352	21
10	760
10	755
10	22	10	22	10	22	10
10	826
10	25	10	791	25
10	758	10	511	577	10	25
10	532	10	316	10
10	750	10	20	10	20
10	20
10	23
10	571	573	571
10	510
10	595
10	24	10	532	10	355	310	10	532	10	24	10	951
10	911
10	573	10	662	591	899	20	393	530	537	20	10	20
10	531	10	531	10	531	10
10	25
10	316	10
10	551	21	10	411	10	21	10	21	10	21	10	21	10	510
10	21
10	22	10	22
10	756	20	771	10	310
10	22	10	22	10	512	10	21	10
10	22	10	22	10
10	731
10	27	21
10	592	762	10	21	411
10	760	20
10	25	571
10	899	10	356	10	760	10	27	371	10	29	10	371	27	10
10	752
10	22	10	22	10
10	754
10	311	10
10	21	10	21	10	21	10	21
10	25
10	22	10	731	10
10	771	750
10	752	769	752	20	10	752	10
10	734	796	755	10	25
10	351	10
10	519	731
10	763	10	25	10
10	592	10
10	470	10
10	24
10	29
10	22	10	27	10
10	21	10	21	574	21	10
10	519	10	21	851	10	851
10	533	10	731
10	415
10	354
10	532
10	21	10
10	513
10	635	10	21	10
10	531
10	29
10	22	10	22	10
10	29
10	531
10	532	10	21	518	21	10	21	10	21
10	512	10
10	837
10	25
10	354
10	791	571	21	10
10	379	10	25
10	21	10	21	10	21	10	536
10	23
10	572	10	757	10	27	10	21	10	27
10	25
10	411	10	716
10	22	10	22	10	25
10	510	10
10	757	10	750	757	10
10	28
10	21
10	354	10
10	791
10	837	10	21
10	470	10	755	23	10	23	755	28	10	27
10	371
10	543	10	23	10	27	991
10	429	10	574	10
10	21
10	20
10	21	510	21
10	21	10	21	10
10	1852	10	371	10
10	538	10	537	538
10	21	510	10	371
10	21	10
10	21
10	317
10	825	838	791
10	515	29	10
10	20	744	20	10
10	24	10
10	538
10	731
10	512
10	572
10	531
10	310
10	21
10	451
10	25	10
10	351	10	476	10
10	515	10	315	10	535	10	21	10	532	10	532	27
10	21	10
10	21	10
10	714	27	10	27	10	27
10	532
10	28	10	551
10	21	10	21	10	731	20	29	20	10	21
10	22	10	22	10
10	411	571	10	411
10	535
10	513
10	371	10
10	591
10	21	10	21	10	315	10	21	10	21
10	21	10	28
10	574	21	10	592
10	21	10	21	10
10	23	760	10	23	10
10	22	10	515
10	20
10	23	830
10	571	10
10	371
10	21
10	510	21
10	21	10
10	571	10	571	10
10	351
10	28	757	1852
10	517
10	22	10	22	10	22	10	22	10	571	10	411	10	21	571	10	552	551
10	21	10	21	10	21	10	21	10
10	371
10	731
10	24
10	371	10
10	791	10	551	10	750	791	752	769
10	375	10	769	20	769	757
10	898
10	632	10	27
10	335	10	769	10	351
10	512	21
10	22	10
10	755	10
10	27	731
10	514	25
10	570	595	21
10	22
10	576
10	27
10	373
10	23	10
10	22	10
10	519
10	21
10	872
10	28	10	20	10	527	10	538	10	716	10	28	20	10	899
10	21	10	21	10
10	27
10	351
10	20	10	20
10	23	10	335	10	315
10	25	10	22
10	23	10
10	21
10	23
10	23	732	10	311
10	21
10	1852
10	21
10	20
10	22	10	22
10	311
10	21	10	20
10	21	10	21
10	22
10	27	10	21
10	731	10
10	28	10	28	10	20
10	25
10	21	411	527	518	10	21	10	21	411	21	10
10	731
10	754	592
10	20	775
10	379
10	28
10	20	10	371	10
10	752	10	554	10	937	10	22
10	20	731
10	25	511	10	512	25	10	25
10	23
10	454
10	790
10	20	21
10	335
10	21	10	21
10	29	316
10	852
10	351
10	355
10	510
10	769	10	769	10	311	10	371	10	371	10
10	871
10	769
10	411	10
10	951
10	592	20
10	22	10
10	1774	10
10	518	10	312	10
10	872
10	20
10	25	519
10	21	769	10
10	29	23
10	371
10	25
10	21	10	21	25	21	25	10	21
10	592
10	20	10
10	931
10	512	10
10	351	10	411	10
10	755
10	311
10	573	10
10	510	10	20
10	21	10
10	20
10	532	10
10	571	10
10	531	10
10	371	10	411	10	25	371
10	22
10	335	10	571	10	22	10	513	10	21	571	10	22
10	891
10	379
10	315	10	311
10	20
10	28
10	516
10	20	10
10	571	20	10	769
10	373
10	731	10
10	315	10	512	10	760	10	519	10	21
10	431
10	766	797	10
10	21	10	21	10	21
10	413	10	311	10	310
10	27
10	517	10	512	510	10	22
10	22	10	21	10	22	10	21	10	21	10
10	431
10	559	571
10	951
10	536	10
10	315	10	573	10
10	349	514	10	577
10	28
10	22	10	22
10	24	10	512
10	351	10	23	10
10	543	10	852	773	856	852	598	10
10	592
10	371	10
10	476	10	311	773	10	416
10	571	10	755	756
10	531	10
10	592	10
10	951	10
10	21
10	760	10
10	431	10
10	517	10	374
10	769
10	21	10	21	10	21	10	731	350
10	311
10	551
10	574
10	571	10	391	10	580	10	755
10	374	532	10	25	10	755	10	25	21	10	532	10	21
10	415	10	411	10	851
10	1853	10	23	10
10	371	10	23
10	24	10
10	571	10	539	10	571	10	22
10	310
10	27	10	899	898	757
10	356	10	371	10	371	10	851
10	591
10	512
10	29
10	21
10	431
10	24
10	21
10	310	10	991	10	754	10	571	10	515
10	553
10	755
10	757	10	471	21	10	21	10	28	20
10	755	770	777	770	10	755	1852
10	510	10
10	755	10	21	10	755	10	27	10	21	716	755	10	21
10	592	10
10	571	21	571	21
10	21	27	566	10	21	10	21	10	21	10	24	10	21	10	532
10	755	757
10	371	21
10	28	10
10	757	10
10	29	10	29
10	554
10	431	10	531	10
10	591
10	592
10	25
10	411
10	375	10	391	10	25	10	572
10	21	10	21
10	536	10	592	20	10	335	10
10	21	10	21
10	25	10	512	21	10	25
10	769	10	22
10	634	10	351	20
10	532
10	730
10	23	778
10	22	10	22	10	791	27	10	22	10	21
10	25	514
10	431
10	411
10	23	10	23
10	22	10	311	10
10	731
10	23	10	551
10	22	10	371	10	22
10	21
10	519	10	660	10
10	755	10	755	1852	755	10
10	21	10	21	10	21	10	592	591	21	591	10	21	10
10	24
10	575	10	571
10	717
10	22	10
10	22	10
10	551	511	10
10	532
10	379
10	23	10	335	516
10	21
10	519	10
10	512
10	21
10	391	27	731
10	771
10	27	10	531	533	10	871	750	411	10	27	10	531	10
10	21	10	21	574	531	10	531	10	21	10	22	574	21	931	10	21	10	531	10	755	10	29	21	10	571	574	21	10	574	21	10	21	10	531	10	21	371	10	21	10	21	10	371	574	21	22	10	571	10	21	10	391	10	20	10	596
10	21
10	25	10
10	512	10
10	22	510
10	531
10	22	10	378
10	22	10
10	29
10	512
10	352
10	512	10	512
10	573
10	512	10	757	512	10
10	24	10	371	10
10	21	10	21	10	21	10	592
10	21	10
10	27	21
10	22
10	20	10
10	25	10	25	10	21	25	10	27	25	21	512	10	27
10	22	10
10	851	23
10	21	10	21	791	21	10	759
10	771
10	790	796
10	571	10	991	10	25
10	912
10	592
10	25
10	315
10	716
10	535
10	768
10	24	10	24	10	24	10
10	512
10	571
10	24	10	24
10	411
10	21	10
10	21	10	21	10	532	10	21	10
10	25
10	551	711
10	755	10	755	10	22	755	10	592
10	20	10
10	512	10
10	516
10	21	10	21	10
10	571	10	714	792	571
10	373	10	532
10	316
10	510
10	21	10
10	25
10	22
10	512
10	24	10
10	531
10	519
10	27	29
10	21	10
10	23	813
10	25
10	734	20
10	668
10	22	10
10	351
10	29	10	576
10	510	10
10	755
10	535
10	24	10
10	731	717
10	755	10
10	532
10	24	10
10	27	10
10	758	10	536	10	755	10	311
10	532	10
10	752	512	21	596	21	10	512
10	21
10	1852	10	1852	755	1852	756	1853
10	371	391	371	10
10	431	10	791	10	759	592	10	21	10	431	10	431	10	536
10	29	10
10	910	10	769	10	519	10	510	10	21
10	351	10
10	543
10	21	10	21	10	21	10	21	10	21
10	532
10	375	10	591
10	29	10	21	411	10	310
10	354
10	21	10
10	312
10	431	10
10	475	10
10	733
10	571	21
10	23	10	411	10
10	510	10	1852
10	512	510	10
10	738	20	10	29	550	10	532	10	532	10	22	10	24
10	531
10	22	10	750
10	773	10	20	10	27
10	21	10	21	10	21	20	10	21	10
10	731	20	10	531	10	24	10	531
10	312	10	21
10	371
10	29	10	21	10	758
10	510	833
10	21	10	21	888	10	21	10	21	20	10	21	577	10	20
10	21
10	312	10
10	591	592	10	902	10	20	757	20	755
10	574
10	25
10	28	10	29	28	10	28	10	535	596	592	10	757
10	335	10
10	523	10	510	20
10	899	10	379
10	434	10
10	378
10	816	10	531	551
10	375
10	21	10	21
10	29	10	536
10	25	10	22
10	592	663	592
10	20	10	20	10	20	10
10	416	10	519	10	20
10	1558	391	10	531	719	913
10	21
10	790	10	539	10	351
10	471	10	538	10	731	724	10	24	10
10	431	10
10	718	29
10	763	571
10	551
10	311
10	429
10	531	372	371	10	531
10	311
10	755
10	20	769
10	21
10	899
10	28
10	531	10	531	10	531	10	513	10	758	10	576	10	21	513	10	758	717	10	21	730	10	21
10	931	29
10	22
10	371
10	22	527	539
10	755
10	1774	10	395	10
10	512	10
10	21	10
10	21	10	311	22
10	931
10	571	751
10	755	10
10	21	10
10	851	750
10	21	10	21
10	756	766	758	790	10	576	575
10	21	10
10	519	451
10	21	10	24	10	24
10	595
10	519
10	431	10
10	20	10
10	22	10	22
10	592	10	371	10	592	793
10	21	10	21
10	22	431
10	22
10	27
10	21
10	20
10	532	10
10	371	10	535
10	411	316	10	20	10	571	411	315	10	21
10	371
10	312	10	22	10	757
10	27	10	791	10	512	510	512
10	532	10
10	571
10	512	10	22	10	512	10	512
10	411	10
10	371	10	22	21	10	21	10	22	10	371	10	451	10	733
10	531	532	10	592	551
10	21	10
10	411	10	411	10	28	10	27	914	10	28	21
10	760	10	760	20
10	559	10	519	10	512	10
10	532	21	10	21	10	532
10	25	10
10	592
10	551
10	510	757
10	574	10
10	371
10	532	10	532	10	29
10	530	392
10	29
10	22	10	22	10	22	10	22	10	943	10	22
10	25
10	21
10	773	755
10	510	10	29
10	20
10	27	10	371	10	23	564	10	27	551	27	571	371	10
10	21	531
10	29
10	472
10	762
10	512	10	28	10	512
10	538
10	913	10	510
10	21
10	335
10	574
10	371
10	532	10
10	511	523
10	371
10	571	10	21
10	21
10	531	10	27	10
10	532
10	572	10
10	535	10
10	523	10	572	592
10	531
10	22
10	21
10	412	10
10	28	10
10	371	791	10	27	791
10	27
10	577	591	10
10	417	10	28
10	762	21
10	517	10
10	22	10
10	431
10	763	758
10	353
10	837	10	21	10	899
10	21	10	21	10	532
10	27
10	29
10	757
10	28
10	22
10	27	791
10	311	10	21	10	21	10	28	10
10	25	10	21	10	21	10	21	10	25	10
10	471	10
10	471
10	20	10
10	21	10	571	10
10	21
10	22	10	21
10	21
10	532	370
10	22
10	25
10	546	10	29
10	21
10	22
10	20	10
10	28	23	10
10	21	10
10	551	10	21	574
10	546	10	546	10	21	10	21	10	21	10	25	21	10
10	310	10
10	535	10
10	755	10	431	755	10	755
10	757	10	432
10	351
10	20	10	851	20
10	21
10	592	771
10	21
10	27	10	596	991	10	553	511	25	573
10	551	10
10	29	10	891
10	910	10	23	10	910
10	512	531	10
10	532
10	836
10	351	10	22
10	512
10	23	871	512	10	22
10	941
10	20	10	20	10	755	20
10	24	431	532
10	312	10	753	663	10	20	10
10	411
10	21	10
10	22	10	22	10	22	10	991
10	411	10
10	316	10
10	971	10
10	551	21	10	21	10
10	20
10	21	10
10	29	10
10	551	550	10	531	10
10	532	10	535	10	532	10	871	28	371	10	371	10	375	371
10	419	10	21	10	21
10	316	10	24	10	750	10	316
10	663	21
10	552
10	531	10	411
10	21
10	572	10	571	572
10	21	10	21
10	24	10
10	592	10
10	515
10	25
10	755
10	27	10	27	21	10	21
10	29
10	21
10	373
10	378
10	632	516
10	22
10	755	20
10	910	10
10	951	372
10	21
10	21	10	21
10	532
10	21	10	21	10	21	10	21	10	21	10	21	10	21	25	10	25	21
10	571	10	571	10	888	10	760	752	20	756	760	21	571	21	10
10	20	10	21
10	22	10
10	535	10
10	21
10	573	571	10
10	531
10	25
10	311
10	28
10	371
10	411	10	411	10	1832	851	10	411
10	315
10	662
10	532
10	25
10	22
10	431	10
10	23	22	10
10	513	512	10	512
10	311
10	351	10	315
10	519	10	431
10	21	10	21	10
10	21	10
10	27	818
10	20
10	21	10
10	27	769
10	871	888
10	379	571	10	311	10	516
10	335	10
10	531
10	25	10
10	591	592
10	714	553	10
10	21
10	531	10	23	20	757	20	10	571	10	532	10	23	750	10	20	23	20	1852
10	551	10	551	10
10	311	10
10	25	10	21	10	414	21	10
10	21
10	668
10	22	10	1852	10
10	755	10
10	912	10	532	539	21	10	744	10	634
10	371	10
10	22	411	10	755	22
10	531	10
10	371
10	21
10	571
10	573	10	27
10	756
10	21	10
10	571	10	571
10	752
10	411	10	21	10
10	516	551
10	21	10	371
10	592
10	1833
10	371
10	314
10	559	10	398	10
10	25	10	353	10	25
10	29	10
10	21	10
10	573	571
10	451	10
10	519	510	10	830	837
10	431	10	755	760
10	592	591	592	10	25	10	512	10	25	10
10	24	10	24	10
10	21	10	21	10	21	10
10	531	22
10	835	28
10	712
10	22	10	22
10	575	10	575	10	21
10	535	10	512	10	311
10	311	10	24	412	411	10	371
10	25	533
10	29
10	752
10	633	21	10	21	10	21
10	411	10	755
10	752
10	21
10	755	1852	755	10	411	10	771
10	20
10	744
10	577	10	21
10	556
10	21
10	519
10	22
10	21	10
10	21
10	29
10	834
10	756
10	851
10	1852	755	1852	10	755	1852	755	10	411	10
10	21
10	28
10	29	910
10	571	511	10
10	371
10	315	10
10	20	755
10	21	10	592	21	10	432
10	755	10
10	25
10	479	10
10	1558
10	21
10	21	10	21	25	10	21
10	20	10
10	311	317	532	10	317	10	532	10	24	10
10	27	23
10	20
10	551	10	519	551
10	335	10	21	10	21	10
10	22	10	22	10	355
10	427	10
10	592	25
10	793	571
10	21	29	10	21	10
10	28	10
10	315
10	891	1833	833
10	769
10	21	10	21	10	29	355	21	531	10	21	29	10	591
10	20
10	22	10	22
10	23	871	771
10	22	10
10	769
10	21	10
10	22	10	22
10	834	10	21
10	910	10	536	10
10	512
10	512	10	531
10	29
10	592	28	10
10	315
10	25	10	25
10	551	10
10	311
10	417
10	474	10
10	519
10	28
10	25	754
10	535
10	755
10	351
10	760	10
10	335
10	411	10	21	411
10	477	10	872	837	477	10	512	10	477	10	20	10	20	10	851	10	21	10	21	10	21	10	563	10	335	411	10	519	510	512	10	755	10	23	755	10	351	10	23	20	10	21	20	10	21	10	21	10	23	10	532	20	10	21	10	792	20	10	793	571	21	10	21	10	21	755	21	10	20	10	20	755	797	20	899	23	10	754	20	756	837	25	10
10	431	10	371	10
10	20	10	20
10	531	10	25
10	531
10	22
10	28	10	351
10	25	10
10	519	10	23
10	21	10	21	10	21
10	25
10	22
10	510	10	732	10	510	29	27	519	510	573
10	574	10	27	10
10	519	10	395	10	20	597	10
10	719
10	22	10	22	10	22	10	22	10	22	10	22	10	22	10
10	871	10
10	20
10	21	10	21	411	21	10	21	10	411	10	21	10	533	10	21	10	21	10	21	10	21	10	21	10
10	743	10	912
10	877	888	871
10	571	10	571	10	316	10	592	10
10	431
10	27	10	25	10	852	29
10	22	10
10	378
10	27	10	27	10
10	378
10	758	10	891	833	10	1852	10	28	10	531
10	596	756	10
10	791
10	537
10	22
10	518	10	27	10	27	519
10	1852	10
10	379	10	769	10	21	10	21	10
10	451	22
10	754
10	510
10	633	533	10
10	22	10
10	21	10
10	24	10	573	515	10	314	10
10	1852	10	532	10	379
10	21	10	21	10	21	20
10	570
10	21	10	21	515
10	25
10	27	578	752	10
10	517	573	10	574	573	10	20	10	663
10	755	10	910	10	378	10	512	379	10	755
10	21	10	21	10	21
10	20	10
10	25	10	552	25	10
10	22	10	25	10	21
10	571	10	532
10	551	10	551	25
10	596
10	451	10	931
10	21	10	25	10	21	592	752
10	532	10
10	514	10	760
10	391	10	391	10	24
10	527	431	10	592
10	571	10
10	563	10	631	10
10	21
10	21
10	592	10	21	539
10	372	10	571	10	372	10	571	27	514	21	10	21	571	10	519	27	10	21	10	27	10	571	10	571
10	757	10	411	10	771
10	527	10
10	20
10	371
10	516	557
10	22	10	22	10
10	573	10	311	10	21	531	10	971	10	21	10	573
10	21	10	512	21	10	411
10	395	27
10	571	552	10
10	22	10	556	22
10	633	10
10	351	10
10	25
10	27
10	28
10	335	10
10	510	511
10	859
10	431	10
10	21	754	23	10	512	21	10	21	10
10	24	10
10	574	592
10	635
10	592
10	1832
10	571
10	21
10	592	10	743	20	592
10	411	10	411	10
10	554	10	691	871
10	519
10	531	10	371
10	755	757
10	512	10	512	10	512	10	22
10	27	10	513
10	21	576
10	29
10	512
10	579	10	21	10	21	10
10	21
10	731
10	714	10	791
10	871	10
10	573	10	790	791
10	24	10	24
10	21	10	21	10	511	523	21	10	21	10	21
10	21
10	27	551
10	372	10	313	10	411	10
10	21	376
10	592
10	592	10	373	10	571	10
10	371
10	633	10	27	10
10	21
10	24	418
10	888	10	510
10	21	10
10	28	10	532	512
10	20	10	20	10
10	512	871	10	512	10	512	517	527	10	21	512	10	23	10	21	10	451	10	512	10
10	731	10
10	20
10	731	20	755
10	22	10
10	512
10	28	10	28
10	791	571	770	20	10
10	791	790	791	23	791	790	791	10
10	913	833
10	27
10	571	411
10	20
10	951
10	351
10	757	20	10
10	20
10	29	10	755	10	29	10
10	919	10
10	21	10	21	10	373	21
10	512
10	591
10	514	10	24	10	22	10
10	25	21
10	751	763	531	10	573	10
10	28
10	755	10	431
10	371
10	756
10	832
10	25
10	22	10	22	731	10	22	10	22	10
10	756	10
10	510
10	28	10
10	579
10	754
10	27
10	22	10
10	29	10	451	10	431	10	315	10	21
10	20
10	28	10	591	10	29
10	27
10	910	10
10	27	10
10	818
10	773	10	531
10	358	10	311	10	411
10	311	10
10	512	10
10	315	10	571	512	10	21	10	21	10	21	512	10	592
10	316	10	731	1852	10	888	851	10	773	538	10	851	813	10	316	757	20	755
10	431
10	21	573
10	29
10	532	10
10	898	757	769
10	311	10	711	21	10	543	10
10	517	10
10	316
10	21
10	539	21	566
10	410	411	10	312
10	451	10	451	10	29
10	411	10	577
10	417
10	25	10
10	20	10	20	1852	10	351
10	23
10	27	571
10	21	10
10	21
10	29	10	21	10
10	25
10	22
10	532
10	24	631	10
10	535	21
10	535
10	750
10	22
10	351	10
10	21	427	10	1937
10	411	10
10	871	21	580
10	411
10	25
10	22
10	21	10	21	571
10	512	21
10	28	10	335	10	20	10
10	20	27	575
10	791	510
10	575	571	512	571
10	371	871	20	10
10	20	10
10	512	10
10	21
10	20	10	938	10
10	571
10	512	10	21	10
10	592	10
10	551	10
10	23	25	10	513
10	21
10	21
10	550	10	22	10	527	22
10	752
10	411
10	668	760
10	750	774
10	451
10	755
10	355
10	551
10	20	10	311	10	20	10
10	21	10	371	10	21	10
10	351	350
10	21	565	10	571
10	24	10
10	516	21
10	25	21	10	431	10
10	23	559	10
10	512	573
10	21	10	21	10	21	10
10	25	10
10	22
10	25
10	351	10
10	531	10	27	10
10	20	10	20	10	553	10
10	551	10	373	755	10	518	10	20
10	22
10	763	10
10	592	10
10	574
10	27
10	29
10	21	10
10	755
10	28	29	10	29	28	10	755
10	21	10	511	21	10
10	434	10	752	668	512	10	21	10	512	10
10	592
10	21	10	21	10	21
10	25	10	790	753	10	871	10
10	28
10	22	510	10	22
10	20
10	731	27
10	29	10	791	10
10	516	10
10	573	10
10	717	431	10
10	412	24	10
10	25
10	313
10	21
10	28	10	28	10
10	514	10	531
10	912	10
10	21	10
10	22	10
10	351	10	351	10	746
10	21
10	431
10	22
10	22
10	755	10	21	10	21	10	532	10	532	20	10	532	10	755	20	10	21	10	21	10	755	10	570	21	27	10	21	23
10	917	531
10	25
10	532	10	21	10	21	10	532	21	532	21	10
10	411
10	773
10	755	10
10	20	10	20
10	731	10	592
10	552
10	22
10	757	10
10	27	10	27
10	536
10	372
10	871
10	371	10
10	21	10	21
10	411
10	22	10	22
10	28
10	25
10	431
10	351	10	768	663	592
10	373	10	575
10	371
10	539	25	10
10	20	10	22
10	531	10	763
10	431
10	371
10	27
10	352	10	512	10	21	10	21
10	531	10	757	10	757
10	22
10	27	10
10	662	10	510	10	20	769
10	23	576	660
10	23
10	22
10	29
10	837	10	512
10	471
10	24	10
10	359
10	20
10	731	759
10	21	791	27	791	21
10	21	10	21	10	21
10	335	10	1852	10	21
10	20
10	27	10	21
10	513
10	510	10
10	715	10	311	10
10	758	750
10	22	10
10	312	10
10	755	592	551	512
10	21	10
10	22	10	471
10	510
10	25
10	411	10
10	20	28
10	570
10	915
10	21	10	21
10	21
10	25	10
10	751	10
10	532	10	20
10	577	578	10
10	27	21
10	21	668
10	25	10	23	10	25	10
10	21	10	21	10	21	22	10	21	10	371	10	22	10	451	20
10	429	10	411	10	311	10	411	10	411	10
10	731	10	571	10	772
10	411
10	21
10	971	10	22	10	513	10	1853
10	779	10	512
10	571	21	10	21	25	21
10	851
10	22	10
10	21
10	532	10	29	10	532	573	512	10	532	10	573	21	10	532	535
10	595	757	20	10	24	10
10	20	21	20	10	20	10	21	10	20	10
10	23	852	10	471	10	23	10	29	10	21
10	371	10	536	10	536	10	756	10
10	510
10	533	10	20	750	20
10	315
10	512	10	512	21	10	21	10	471	10
10	763
10	354
10	22	10	22
10	317
10	311	10	431	10	592
10	21	10	21	10	312	10	21	592	750
10	21	10	21	10
10	311
10	20	758
10	532	10	575	572	10	21	10	931	28	10	311	10
10	22	10	22
10	519
10	790	10
10	532	10	574	10	592	10
10	816	773
10	571	10	553
10	25	510
10	27
10	316
10	576	10	755
10	752
10	21
10	20	757	20	27	514	10
10	20	10
10	476	10	513
10	27
10	573	512
10	515	10	852	10	21	10	21	10	21	10	21	10
10	472	10	769
10	21
10	887
10	552	574
10	335
10	315
10	21
10	21	10
10	571	21	10
10	532
10	532
10	21	10	21	10
10	27
10	899
10	546
10	351
10	25	10
10	510	10
10	25	10
10	411
10	835	874	10
10	312	10
10	411	10
10	311	10	417	411	311	10	663
10	535	532	535	10	532	535	21
10	523
10	519
10	21	10	21	10	21	10
10	760	10
10	999	774	10
10	531	10	22	10	421	10	535
10	516	394	10
10	478	10	514	10	24	451	24	10	871	28	10	411	10	511	10
10	22	10
10	22
10	592	769	20	23
10	28	10	21	10	28
10	29	10	571	755	10	29
10	769	10	769	10	25	10
10	376	10	21	10
10	558
10	27	10
10	27	10	27	21	22	10	375	10	21	10	21
10	21
10	29	22
10	373	10	533	10	411
10	511
10	837	10	20	10
10	510
10	523	519
10	791	566
10	543
10	562	769	592	10	755	760	750	10	769	592	10	530
10	355	10
10	313	10
10	21	10	21	10	371	10	21	512	21	10	21
10	21	10	20	10
10	531
10	577	580
10	21	10
10	318
10	21	10	21	10	431
10	816
10	22	10
10	20	10	20
10	22	10
10	28	10
10	21
10	22
10	632
10	29
10	411	10	413	10
10	21	10
10	29
10	551
10	471	10	22
10	21	28	10	21	28	1852	10	27
10	29	10
10	29	717	10	315
10	22	10
10	536	10
10	598	10	758	757	758	757
10	537	10	20
10	510	10
10	531	10	21	10	21
10	910	731	754	10	731	791
10	27
10	518	10
10	21	10	21
10	21
10	515
10	22
10	752
10	356
10	371	10
10	514	519	10	1852
10	512	10	21	10
10	20	592	20	10	592
10	25
10	29	10
10	20	10
10	419	10	29	10
10	512	316
10	21	10
10	21	10
10	29	10
10	21	10	21	10	21	10
10	734	10	20	10	25	21	10
10	371	10	531
10	351
10	22
10	551
10	20
10	769	10
10	27	10	759	750	10
10	21	10	571	21	10	21
10	21	10	21	10	21	10
10	21
10	553	519	10	553
10	391
10	431	10	21
10	350	10	21	10	21	10	21	591	595
10	371	10
10	475	22
10	22
10	595	10
10	24
10	575	512	10
10	791	10
10	21	10	21
10	22
10	21	10	371	21	10	21	10	416	10	21	10
10	29	910	29	10
10	752	10
10	411	10
10	571	10	22
10	29	10
10	571	10	24
10	755	10	431	24	10	22	10	532	10	414	22	10	755	10	411	10	24	10
10	27	10	838	833
10	535
10	21	571
10	410	10	574
10	635	531	10	512	10	512	10	512	10	531	10
10	1433	10	531	10
10	510	519	510	10	21	471	10	21	10	21
10	25	10	25	10	25	10	25
10	760	755	799
10	757	571
10	22
10	22
10	21
10	572	512	10	21
10	519	24	10	21	10	792	791	792	21	10	519
10	571	10	357
10	21
10	21	10	21	10
10	371
10	411
10	532	10	411	10	411	532	10	316
10	25	755
10	757
10	28
10	512
10	21	10
10	755	10
10	793
10	24	10
10	411	10	29	21	10	21
10	531	10
10	29	10	513	351	10
10	371
10	335	10	533
10	516
10	599	701	578	579
10	21	10	21	10
10	25	10	371	722
10	769	755	769	23
10	335	10	532	10	22	10	754	772
10	412	427	10
10	532	10	531	10	574	10	532	10	532	536	10	511	21	510	10	412	10
10	731
10	20	10	20
10	21	10	21
10	559	10	512	10	22	10	757	10
10	668	10	459	10	768	10	371	10	25	10	411	546	10	25	10
10	27	10
10	571
10	573	10	755	10
10	571	10
10	21
10	22
10	831
10	21
10	22	10	412
10	910
10	354	10	571
10	22	10
10	411	10	20	571
10	312
10	319	10	319
10	790	592	10
10	571
10	22	10
10	379
10	434	10	21
10	27	10	27	10
10	513	512	10	717	27	351	10
10	24	10	24
10	28
10	736
10	791	10	24	10	24	10	791	10	512
10	27	1558	10	21	10	431	10
10	28	10	28	759	10
10	411
10	21	10	21
10	21	10
10	456	10	379	531
10	24	10	24	411	10	351	10	411
10	316
10	551	416
10	21	10
10	371	10
10	510	10	25
10	1852
10	25
10	431	10	371	10
10	757	20
10	25	546
10	769
10	24
10	25
10	21	10
10	755	10
10	510	1558	10
10	512
10	731	10	20	28	20	571	512
10	27	10
10	816	10
10	371
10	910
10	731	510
10	351
10	551	10
10	510	758	10
10	755
10	551
10	22
10	898
10	21	10
10	311	10
10	543	10
10	375	21	10
10	553	378
10	531	10	371	10
10	757	10	757	20	757	20	10	411	10	790	10	20
10	512	10
10	21	10	21	10	21	10
10	25	10	510	25	10
10	411	10	412	21	10	25	10	413	410	10	21
10	888
10	772
10	574
10	451	591	592
10	379	392	10	532	10	379	29	10	29
10	351	10	931	10	351	10	751	10	871	10	20	10	21	10	21	10	512	10	25	512	28	10	351
10	431	10	21
10	21	10
10	22	10	22
10	25	10
10	574	20
10	391	10	335	10	791	10
10	25	10	371	10
10	21	10
10	536
10	22	10
10	532
10	22
10	532
10	25	21	10
10	21	10
10	755
10	21	10	25	21
10	379	10
10	432	10	756	28
10	27	10	24	411	10	27	10	377	10	27	738	27	10	27	10	27	25	554	10
10	872	21	10
10	351	10
10	532
10	318	635	10
10	20	10	20	10	20
10	412	10
10	21
10	431	315	10	472	10	315
10	411	10	731	752	755	10	755	754	10
10	790	10	513	10
10	510	371	10	851
10	471	352	471	10	512
10	20	731	512	20	10
10	25	551
10	931
10	951
10	772	773
10	755	10	512	21	10
10	351	471
10	411	10	411	10	25
10	512
10	310
10	512	10
10	22
10	531	10	22	10
10	532
10	910	10
10	769	10	595	592	595	769	10	20	10	311	355	10	22
10	731	10	22	10
10	574	573	10	899
10	412	10	512	537	10
10	571
10	351	10
10	834
10	719
10	21
10	20
10	431
10	22
10	21
10	532	10	29
10	351
10	574
10	519
10	571
10	25
10	21	573	10	21	10	755
10	512	10
10	539	10	21	10	21	10
10	451	10
10	411	10	21
10	533	10	24
10	662	10	25	10
10	592	10	595	592	10
10	21
10	21
10	532
10	1852
10	22	10	22	573	10
10	371	10
10	531	22	10	25	10	25
10	20
10	23	28	23	28
10	731
10	21
10	732	10
10	757	10	931	25
10	451
10	934	10	579
10	22	10
10	451	10	335	10	937	974
10	755
10	21	10	20
10	757	20
10	532	10	311
10	731	25	10	22	10	28	10
10	21	10	21	25	514	25	10
10	531	10	551
10	750	10
10	577	571	10
10	20	574
10	21
10	23	10
10	22
10	514	25	512	10	25	514
10	851
10	23	10	23	10	754	573	10	592	10	20
10	20
10	531
10	412	10	731	10
10	21	10	21	10	21	10	21
10	535	10	21	10	21	10
10	512
10	21	579
10	899	898
10	760	10	523	10
10	310	10	756	592
10	21	10	21
10	21	10
10	21	10	21
10	21	10
10	316	10	754	592	25	10	25
10	391	10	731	769
10	571	10
10	571	10
10	28	10	21	10	376	510	10	514
10	20	757
10	573	571	573	1852	731	750	10	371	531
10	532	10
10	21
10	731	10	731	27	10
10	22	10	20	22	10	25	10	22	10
10	316	10	354	28	592	991
10	22	10	371	10	21
10	310
10	20	10	23	10
10	591	10	571	512	10	370	10	571
10	792
10	760	10
10	23	888	10	23	10	555	25
10	991	10	22	10	371	10	371	22	10	351
10	411	10
10	538	10	573	10	22	10	22
10	375	710	27	791	512	10	757	791	10	899	898	668	10	512
10	1852	10	531	10	27
10	791	559	20	791	10	20
10	20
10	592	10	592	10	755	20	10	592
10	22	10	316	10	22
10	532
10	310	374	10	572	10	757
10	791	10	25	10
10	752	10
10	429
10	373
10	20	592
10	25	10	25	577	25	10	312	10
10	21	10	432
10	512	10	311	10
10	21	20	10	21	10	21	10	21	10	21	10	577	570
10	21
10	22
10	28
10	760	10
10	21	10
10	731
10	553	10
10	27	791	27	10
10	28	10	27	21	28	10	21	10	28	10	27	10	1852
10	710	10	798	750
10	431	10	592
10	21
10	760	757	755	757	755
10	580	10	794
10	25	511
10	391	10	757	20	769	20	10	21
10	512
10	316	10	763	10	931
10	531
10	20
10	750	10	763
10	551
10	25	10	21
10	512	10
10	312
10	591	10
10	27	10
10	27	10
10	872	10	553	25	553	899	790	551	10	25	573	10
10	431	10	354	10	532	25	10	22	10	22
10	411
10	29	391	10	730
10	23
10	21	10
10	531
10	574
10	472
10	535	10
10	20	25	21	10
10	27
10	370	10	20
10	571
10	731
10	532	10	22	10	22	10
10	573
10	834	10
10	531
10	572	592	27	10	553	25
10	311	10	28	10	20	10	27	758	27
10	21	10	21	10
10	27
10	512
10	755	10
10	755	10	755	10
10	27
10	471	10	471
10	311	10	311	10	579
10	531
10	1852
10	834	28	27
10	531
10	21	10	451	10	21	10	21	10	21	10	21
10	532	10
10	371	10	411	10	371	10	371	10
10	313	10	21	791
10	431
10	21	10
10	510	10	750	10
10	531
10	21	10	21	25	21	10	21	10	21	10	25	574
10	519
10	22	10	21
10	21
10	23	10
10	311
10	29	10
10	22	10	22
10	316	10	668	662	10	571
10	21	10	21	571
10	532	10	22	10	551
10	21
10	592
10	533	635	10	591	10	20	379	10	750	20	21	10	29	10	21	10	20	591
10	731	20	21	431
10	539
10	20	10	577
10	21	10	21	10
10	22	10	22
10	852
10	22	10
10	21	10
10	21	27
10	859	871
10	512	10	758	20	512	10	23	662	791	10
10	518
10	563	10	731	10	20
10	354	10	532
10	21	10	21	10
10	21
10	516	10
10	535	10	27	571	10	752	10	757
10	575	10	21	10	574	575	21	10	21	10	21	574	10
10	371	10	371	351	10	25	10	350	351	10	514	10
10	21	10	21
10	21	10
10	28	23
10	20
10	538
10	431	10	22	10	21	10	21
10	21	10
10	412
10	20	10	20
10	28
10	532
10	532	419
10	21	510	512
10	755	888	771
10	574
10	21	10	21	10	21	10
10	27
10	512	21	10
10	527
10	898	10	715	27
10	24
10	750	760
10	536	20	10	757
10	21	10	21	10	21	25
10	357	10	21	10	21	10	21
10	22	10	22	10	1852	10	22	10
10	755	10	755	10	755	10
10	1853	10	537
10	532	10
10	413	10
10	574
10	22	10	28	10	22	10	28	10	21	1558	10	22	10	21	20	10
10	335	416	10
10	595
10	431	10	25	532	10	576	577
10	871	10
10	577
10	318	10
10	20
10	20	10
10	575	10	23
10	771	770	20	10	22	10	538	10	22	10	22
10	1852	20	731	10
10	517
10	555	10
10	27	555
10	734
10	27	10	571	512
10	21	10	21	10
10	20	10
10	571	10	571
10	757
10	23	10
10	791
10	20	10	20	10
10	537	10	21	10	21	10	21	10	575
10	25	21	573
10	379
10	431
10	20
10	991	10
10	571	910	10	571
10	22
10	20
10	379	451	10
10	516
10	25
10	519	10
10	910	23	10
10	21
10	25	592	769	755
10	22	10	22	10	22
10	21
10	24
10	536	10	373	10	21
10	563
10	571	512
10	20	10	20	10
10	532	10	756
10	633	10
10	535	10	535	411	10	22	411
10	20
10	21	10	21	10
10	20	10
10	571	10	716	22	10	22	10	571	531	10	757	571	10	910
10	512	10
10	592
10	22	10	22	10
10	532	510
10	375
10	417	10
10	20	10	663	20	21	10	431	21	10	20	10	20	10	21	10	20	10	20	21	10	21	10	371	21	10	20	760	10	731	20	10	21	10	592	10	21	10
10	519
10	354
10	20	10	916	20
10	816
10	510	10	714	10	416
10	28	10
10	571
10	551	10	551	10
10	771	10
10	755
10	971	10
10	24	10
10	24	10
10	21
10	21
10	359	10	28
10	757	731	750
10	311	10	791	10	311	10	311
10	21
10	21	10	731
10	312	311	10
10	532	10	512	10	512	519	512	21	412	10	22	10	532
10	311
10	411	10
10	757	731
10	21	10	21
10	532	10	20	10	20	10
10	574	10	571	10	371	10	571	10	551	10	757	20	10	574	10	20	571	574	571	10	22	10
10	532
10	22	10	22	10
10	20	10
10	760	10	572
10	20
10	315
10	592
10	20	21	10
10	316	10
10	21	10	21
10	20
10	21	10	25
10	21	10	516
10	28	10	391	10	371	10	592
10	21
10	518	10	752	10	731	21
10	315	10	591
10	22	10	22
10	717	10
10	951	912
10	756	575
10	27
10	769	20	769
10	21	10
10	471	10	311	316	10	311	10	791
10	754	10
10	750
10	371
10	551
10	532	10
10	21	10	790	595	660	755	21	10	410
10	358
10	22	10
10	771
10	371
10	371
10	535
10	539	10
10	28	871	28
10	411	790	10	411	10	411	10	411
10	532	531
10	371
10	910	10	21	10	21	10
10	910
10	27
10	769
10	574
10	24	10
10	315	10
10	595	10	595
10	594
10	535	10	632	23	756	27
10	22
10	755	10	21	10	21
10	472
10	21	10
10	531
10	755
10	514	510	21	577	575	411
10	22	10
10	371
10	23	10
10	22	10	791	10
10	21	10	21	10	25
10	757	20	898	10	757	20	25	20	10	25	10	20	757	20	660	10	20
10	358	10	755	10	755	10	755	10	755
10	558	10	23	10	20	10
10	23
10	546	10
10	431
10	471
10	20	10
10	27	10	28	27
10	21	10
10	574	10
10	351
10	755	10	755	10	565	532	516	21	579
10	571	592
10	755
10	27	10
10	532	10	374	757	20	899
10	631	532
10	411	533
10	411	10	23
10	763	755
10	27
10	310
10	314
10	871
10	431
10	22
10	512
10	24
10	21
10	791	752
10	755
10	21	10
10	871
10	21
10	23	10	20
10	591	512	10	27	25	511	25	27	10	512	452	470	10	511	25	510	10	21	10
10	28	10
10	757	10
10	888	10	21	511
10	551
10	472	10
10	951
10	21	10
10	22	10
10	411	10
10	571	10
10	21
10	21	10	532
10	25	512
10	373
10	574	21	10	837	21	574	21	10	21
10	571	592
10	23
10	22	10	22
10	596	10	471	10	21	10	21	20	10
10	514	512	10	514	10
10	532
10	732	10
10	888	10	532	21	10
10	532	10	22	10
10	27	591	577	10
10	532
10	371	10
10	510	10	662	10	510	512
10	551
10	21	10	21	10
10	21
10	371	10
10	755	1852
10	532	10
10	731	10
10	411	573	10	411	10
10	773
10	21
10	758	10	771	766
10	573	21
10	571	10
10	27	10	27
10	20	10	21
10	24	10	20	10
10	371
10	1852
10	20
10	532
10	27
10	592	20	851	20	10	519
10	29	10	24	10	29	10
10	519	10	519
10	22
10	757	10	477	472	10	757	756	757	10	735	757	756	514
10	21	10
10	22	10
10	531	10	663
10	1852
10	769
10	371	10
10	28	10	769
10	21	10
10	21	576
10	731	10
10	29	10
10	27	10	23
10	411	10
10	351
10	21
10	472
10	21
10	532	10	21	513	10	371
10	771	10
10	757
10	21	10
10	411	10	411	10	898
10	913
10	899	10	315	10
10	411
10	888
10	22	10
10	311	10	757
10	510
10	411
10	391	10	527	10	531	10	531	10	391	10	25	514
10	546	10
10	757
10	532
10	595	755	10
10	22	10	532	22	10
10	512	10	512
10	21
10	573	10
10	511	10	29
10	312	21	580	21	10
10	938	10
10	29	10
10	371	10	371	10	22	10
10	411
10	471
10	713
10	931
10	22	10	28	10	25	28	10	22	25
10	735
10	592
10	354	10	816
10	371	10	29
10	20	10	311	20
10	755
10	792	10
10	851	755	20
10	20	10	20
10	21	24
10	22	10	532
10	591	10
10	357	10	27	10	27	791	27	10
10	371	10
10	510
10	21	10
10	413	10	371	25	10	858	10
10	20
10	20	756	20	757
10	571	10	579	931
10	25	791
10	29	10	29
10	313
10	571	10
10	531	10	24	10	592	10	531	10	21	10	24	10
10	895	888
10	512	10	371	910	10	371	10	395
10	377	10	315
10	519	10	519	10
10	527	10
10	24	10
10	851
10	20	660	596
10	28
10	768	10
10	935	10	451	10	451	10	556	793	571
10	513	10
10	571	10	571	10
10	571	25	10
10	24
10	371
10	23	27
10	531
10	393
10	21	10	24
10	25	10	577	750	10	24
10	21
10	532	10	311
10	633	10	591	760	20	10
10	396	10	731	10	573	21	10	21
10	27	10
10	29
10	21
10	21	10	21
10	755	716	755	10	27	10
10	311	10
10	21	10
10	991	937
10	573	10	512
10	27	10
10	25	10
10	29
10	519	1833	10	21	10	21	10	21	10	21	10	519	10	512	21	10	21
10	21	10
10	29	10	25
10	20	10
10	517	518
10	751	10
10	756
10	21
10	532	536
10	757
10	24	10
10	591	20
10	28	10
10	311
10	451	10	634
10	566	10	25
10	23	10	23	10
10	531
10	523
10	28
10	533
10	731	27	10	24	10	27	10
10	312	10
10	377	10
10	28	10	28
10	476	10	21	10	21	10	21
10	379	10	27
10	20	10
10	22
10	438	10
10	27	734	10	21	755	10
10	578	10	769	755
10	21	10
10	471	10	22
10	21
10	311	10	571	10
10	20	10
10	592	10	28	10	592	10	579	10	592	562	512	592	512	10	28	512
10	21	10
10	755	10
10	394
10	22	10
10	734	730
10	27
10	20	10	599	754	27	10
10	21
10	518	10	511	575
10	591	10	371	10	371	10	22	10
10	591
10	20	10	762	10	20	10	20	899	733	732	20	511	25	10	310	10	416
10	513	10
10	531	10
10	373	311
10	919
10	411	10	411
10	592
10	512	10	1832	10
10	29	534	10	29	10
10	21	10
10	411	10
10	533	10
10	515
10	1852
10	579	10	971
10	22	10	22	10	22
10	29	10
10	371	21	10
10	910	10
10	25	21	10
10	910
10	591
10	379
10	24	10	510	10
10	21	10	374
10	29	10	22	10
10	533	10
10	538
10	22	10	592
10	759	668
10	311
10	21
10	713	10	514
10	314	10	351	10
10	394
10	791	25	514	10
10	532	523
10	27
10	773	10	571	10	571
10	459
10	370	532	10	370	10	532
10	797
10	592	10	1852
10	772	757	10	29	10	1558
10	771	10	311
10	25
10	21	532
10	371	796
10	512
10	20
10	412
10	315	10	29	10	312
10	1852	757	20	777
10	750	23	10	335
10	513	10
10	21	10
10	25	10	393	373	10
10	757	10	755	10	941	10	755	10	532	10	417	10	532	10	757	591	20	755	757	20	10	21	579	10	662	29
10	21
10	25
10	312	10	21	10	21	311	10	21	10	21	10	312	10	27	512	21	10	21	311	10	21	512	21	898	21
10	531	538	10	411
10	21	10
10	514	523
10	22	10	28	837
10	20
10	793	451	10	790	10	734	790	799	27	757	20	756
10	23	813	23	10
10	21	10
10	316	10	851	10	21	10	571	10	21	571	10
10	22	10	22	10	22	10	22	10	22	10	22	10	28	10	571	21	10	22	21	10
10	571	10
10	21	10	411
10	21	10	21
10	431
10	531	10
10	570	10	22	10	22	10
10	510	10	411	10
10	577	571	10	20
10	533	10	531
10	27
10	592	10	411
10	315	10
10	20
10	25	10
10	24	10	24	10
10	20	10	873
10	931	10	571	10
10	710	531	10	431	10	710	10	24	431
10	27	10	27	10
10	471	10	531
10	29	10	29
10	412
10	20
10	411	10
10	21	10	22	10	21	10
10	663
10	316	10	316	10	510	571	579
10	21	731	10	21	10	21	512	10	21
10	25	10	25	10	21	10	21
10	25	10
10	416	10	29	10	25	10	512	10	510	10
10	22	10	871
10	571	10	571
10	571	10
10	371	10	371
10	28
10	23	10
10	21	10	28	10	23	28	10	855	10
10	311
10	431	10
10	416	10	556
10	21	10	591
10	769
10	21	10	519	25	510	10	25	21	10	21	516	25	21	10	21	10
10	550
10	372	10	1852
10	757
10	24	10	512	571	21	512	10	571	512	21	571	10	24	10	421	10	311	10
10	23	10
10	571	572	571	818	23	754	10
10	379	10
10	371
10	594	10
10	21	10	21	10	21
10	411
10	731	10
10	21	10
10	596	755	10
10	556
10	512	10	512
10	27	514	10	518	632	27	10	27
10	592	10
10	531
10	532	531	10	531	10	531	10
10	633	451	10
10	576	10
10	411	535	411	10	29	10	712	20	10
10	411
10	25
10	527	10	23	27
10	772
10	571	20
10	21	755
10	411	10
10	431
10	25
10	20	769
10	871	10	28	770	28	10	28	871
10	20	899
10	315
10	311	10	24	10	736
10	24
10	28
10	23	1771	10	23
10	591	21	10	22	10	21	10
10	312
10	774	10
10	752	10
10	755	10
10	20
10	21	10	21	10
10	535	10	21	10
10	737
10	28	10	28	10	571
10	510	10	311	10	411
10	22
10	24	10	24
10	852	10	21
10	22	10	22
10	317	10
10	755
10	917	10	28
10	592	10
10	431
10	411	10	413	10	411	10	553	10
10	27	10	477	10	27	10	779	21	10
10	27	10
10	371	537
10	592	10
10	755
10	21
10	20
10	790	10	1558	10	451	10	20	755	20	790	10
10	451	10	21	10
10	731	10	571	10	756	10	757
10	371
10	431
10	757	731	599	714
10	519	10	21
10	22	10
10	551	24
10	27	10	27	10
10	758	10	27	10
10	571	10
10	535	10	755	10	535	10	760
10	25	512	10
10	512	10	510	10	379
10	21	10	21
10	25	10
10	519	10
10	797
10	22
10	755
10	411
10	546
10	790	10	25	10	472
10	791
10	773
10	755
10	351
10	20	760	20	760
10	551
10	592	10	21	592	10	797	10	477	351
10	577
10	21	10	21
10	22	10
10	21	10
10	577	574
10	27	10	519
10	373
10	21
10	817	10	813	10
10	910
10	755
10	791	790
10	791
10	555	553	555
10	750
10	21
10	24	10	25	564	25	554	25	10	24	10	24
10	20	23	10	23	10	476	10	592
10	22
10	577	575
10	21	10
10	851	573	512	10
10	512	335	10	29	10	23
10	532	536
10	22	10	592	10
10	21	10	754	21	10	731
10	28	10
10	537	10	571	10
10	851	10	531
10	757
10	21
10	28	10
10	515
10	20
10	754
10	511	10
10	21
10	21
10	27	10	27	571
10	24
10	21	10
10	21	10
10	871	10	22	10	22	553	10
10	21	10	21
10	371	10
10	591	10	576	10	562	10	371	373	516
10	21	10	21	712
10	512
10	21	10
10	731	355
10	21	10
10	311
10	24
10	27	10
10	311	10	311	10
10	22	10	21	10	22	10	21	10
10	25
10	574	10
10	21	10
10	21	592	10
10	25	10	25	21	10	21	25	21	25	21	790	10	21
10	21
10	769	20	769	10
10	477	10	20
10	25	10	23	10
10	22
10	536	10	371	10	21	371
10	22	10	22	10	22	10
10	25	10	25	10	316
10	768	756	10	513	20	10
10	29	10	710
10	411	532	411	10
10	29	10
10	415
10	575
10	512
10	512	10	27	512	27
10	315	10
10	21
10	23	27	10	532
10	22
10	577	578	871
10	371	316	10	21	10	871	10	21
10	28	10	28	779
10	816	10	592
10	515	10	797	731	10
10	379
10	532
10	571	10
10	577	579
10	871
10	351
10	755
10	25	10
10	28	731	27	10	994	10	29	10	27	731	27	731	10	28
10	21	10	21
10	27
10	22
10	23	27	10	27	579
10	434
10	792
10	536
10	538	10	571	10
10	27	10
10	760	10	772
10	25	10	25	10	378	10	25
10	351
10	372
10	731	10	22	10	22	10	513	10	371	10	434
10	21	371
10	531
10	578	571
10	316
10	519
10	20	10	20
10	391	10	371	717	816	29	852
10	937	10	512	513	10	592	10
10	580	755	10	23	10	351	10	512	10	351	10	24	10	532	10	351	10	21	10	431	10	533	10	591	10	312	10	24	10	370	10	512	10	25	23	10	531	10	351	10	24	10	532	10
10	769
10	411
10	412	10
10	758	757
10	668	759	10	21
10	23
10	375	10	22	10
10	20	10	532	21
10	571
10	760	750	757	10	1833	833
10	595
10	551	10	20
10	523	25	716
10	411	10	991	10
10	910	311	10	750	20
10	951	10	371	571	21	10
10	21	10
10	23	10	511
10	715	571
10	22	10	22	10	551	10	532	10	22
10	531	10	519	10	25	519	25
10	592
10	571	10
10	311
10	354	10	22	10	574	22	10	574	10	516	10	21	10	22	10
10	22	10
10	20	10	21	10	21	10	431
10	21	10	21	10
10	21	837	21	571
10	20	10
10	531	10
10	514	10
10	595
10	515
10	574
10	854	23
10	755	10	871
10	515	523
10	913
10	931	10	760	756	755	10	28	931	10	28	931	10
10	519
10	25	10
10	573	10	557
10	371
10	531	10
10	351	10
10	571
10	412	10
10	551	10	21	10	21	10
10	917
10	310
10	755	10	755
10	29
10	513	712
10	898	25	10	532	10	571	10	25	551	10	917	379	10	20	411	10	25	10	571	10	668	898	20
10	512	510	512	10	20	592	10	435	10	911	10	512	10	532	10	22	10	592	20
10	319
10	532	10	537	10	391	10	571	10	536	532	10	744	10	571	10	21	10	578
10	512
10	757	10
10	574
10	29	10
10	29
10	21	10	21
10	531
10	21
10	936	10
10	22	10
10	771
10	22	10
10	25	10	899
10	579	411
10	25	592
10	791
10	411	10	756	10	411
10	29	10
10	21
10	371	10	20	10
10	21	10	21
10	29	10
10	411	22	10	512
10	533
10	21	10
10	575	512	10	752	512
10	833	10
10	27
10	21	10
10	910	29
10	512	10	791	512	10	512	21	10	791	591	512
10	910	29
10	852	833
10	316	10	851	28	851	20	10	28
10	25
10	534
10	755
10	531
10	21	10
10	532	10	532	631
10	854	731
10	596	10	532	10	769	519	10
10	910	10	22
10	591	10	592	10
10	660	10
10	25
10	20	10	25	10
10	371	350	10	313	10
10	28	10	531
10	474
10	594
10	898
10	535
10	512
10	358	10	710	10	756	20	10
10	391	355	391	316
10	316
10	29	10	29
10	24
10	512
10	790	10	22	10	790	10
10	532
10	22	10
10	379
10	351	10	28	10	351	10	28	10
10	571
10	743	27
10	512	20
10	21	10
10	470
10	571	10
10	532	10
10	20
10	27	10	551	10
10	533	10
10	731	21	10	21	10
10	910
10	757	10	25
10	562	10
10	21	10	931	10	21	576	10	21	28	768	991	27
10	411	10	833
10	22
10	523	1558	24	10
10	512	10	351	10	888	21
10	312	10	21	571	10
10	21	10	21	10	319
10	551	10	551
10	510	21
10	311	10	311	10	779	757	311	10	20
10	531	10	316	10	591	10	752	10	531	10	531	10	471	10	20	531	10	771	10	510
10	20	10	20	10	592	10
10	20
10	1853
10	28	10
10	755
10	379	356	379
10	763	10
10	733	1852	573	510	20	571	10	571
10	22
10	24	432	10
10	22
10	791	574
10	313	10
10	22
10	757
10	570
10	314
10	371	1558
10	25	21	592	21	10	25	10	21	10	25	21	10	991	10
10	22	10	22	10	22	10	22	10
10	577	10	523
10	531
10	755	10
10	532	10	532
10	535	10	535
10	536
10	471	10	573
10	573	10	411	10	411
10	633
10	22
10	22
10	22
10	899
10	431	580	10	431	10	431	10	531
10	21	10
10	570	10	22	10	532	22	10	539
10	21	10	731
10	21	10
10	532
10	22	10	22	10
10	756	755
10	27	10	27	591
10	571	20	10	311	10
10	371	10
10	574	10	27	24
10	531	10	28
10	21	10	21
10	555	25	535	10
10	28	29	23	28	29	23	773
10	312	10	411	10
10	21	10
10	512
10	631
10	25
10	27	10	27	851
10	631	10
10	22
10	22
10	25
10	352	10
10	315	10	22	10	22	10	315	22	10	22	10	22	10	750
10	754	10
10	316	10	20	10	20	10	22	10	25
10	376	10	531	10	28
10	373	10	373	10
10	757	10	754	10
10	898	10
10	512	28
10	371
10	21	10
10	411	10	752	769	10	769
10	21	10
10	817
10	451
10	29
10	531
10	451
10	22	10	23
10	20	10	20	513
10	23	771
10	28	10	28
10	20
10	553	10	371	10	371	22	10	371
10	27
10	516
10	755
10	23	1832
10	315
10	532	10	21
10	633	10	20	10	20
10	312	10
10	755	10
10	477	351	10	797	410	10	411	24	10
10	1832	10
10	431	10
10	755
10	20
10	21	574
10	371	27
10	21
10	21	10
10	754
10	730	732	851	28
10	411	10	21	10
10	519	10
10	316
10	311	10
10	394
10	757
10	21
10	349	10	431	10	532	10	23	10	23	10	512
10	532	10
10	710
10	516
10	21
10	573
10	592	10
10	350
10	510
10	375	10
10	412
10	825	10	532	10	20	571	20
10	595
10	25	10	472	10
10	21	10	21
10	22	10	564	10
10	27
10	571	10
10	21
10	25
10	571
10	752	10
10	571	10	27
10	573
10	751
10	591	10	768	594
10	559
10	574
10	21
10	29	10	510	573
10	571	10	25	571
10	551
10	1852	755	22	10	371	910	10
10	472	10	21	791
10	551	10
10	20	10
10	579	10	25
10	21	10
10	793	10
10	25
10	416	10	459	10
10	311	10
10	773	10
10	513	10	27	731	10
10	731	10
10	771	27	791
10	416
10	791
10	758	10
10	512	21	10	316	10	21	10	24	755	752
10	351
10	28	10	28	10	512	10	512	10	512	10	28	512	574	575	512	10	757	335	10	1852	10	22
10	898	20	10
10	23	10
10	391	10	915	10	531	10	391	29	10	531
10	517
10	531
10	25
10	733	753	592	1852	20	10	411	10	21
10	535	10	531	10
10	512	10
10	571
10	931
10	537
10	691
10	791	10	754	10
10	411
10	21
10	378
10	379	10	379
10	27	10	755	10	27
10	20	10
10	21	10
10	21	10
10	571
10	24	10	311	10	875	10	532	10
10	311	10
10	25	10	311	10	27	25	565
10	512	10	22	10
10	551
10	22	10	22	10	22	10	753	10	22
10	571
10	516	10	516	755	23	319	10
10	510
10	22	10	531
10	516	10
10	21
10	575	10	769	774	754	573	575	10
10	373	10	373
10	29
10	710
10	512	10
10	571	10
10	311
10	539
10	22	10	591
10	21	10	757	21
10	379	10	22
10	760
10	25
10	24	21	10	21
10	1852	755
10	551	555	551	10
10	531	10	899	750
10	512	573
10	535	10
10	24	10	531	10
10	21	10	21	10	21	757	27
10	22
10	592	10	592	10	311
10	591	592
10	21	10	21	28	10	21	10	21	411
10	411	10	411	10
10	512	10
10	475	10	531	10
10	553	10	21
10	21
10	22	431
10	518	10	752	755
10	574	10
10	532	10	22
10	29	10	913	10	532	10
10	21	10	21
10	531	10
10	471	10
10	411
10	25
10	1852
10	310	10	557	769	10	20	766	20	769
10	759
10	758	10	411
10	532
10	756
10	531
10	21
10	531	10
10	24	412	10	24	10	577	10	24	10	24	10
10	22
10	23
10	411	10
10	21	10
10	592	10
10	513	10	22
10	771
10	371	10	28	10	591	27	10	371	10	571	573	571
10	373
10	25
10	755
10	519	10	536	10
10	769	757	769	760	10	21	10	21	10	21	10	411	10
10	22	10	22	10
10	22	10
10	21	10	21	10
10	769	10	769
10	512
10	25
10	29
10	733	10	391	10	311
10	579	510	21	10	374	10	510	10	510	551	10	21	592	755	20	10	21	10	21	10	21	10	566	551	21	10
10	662
10	335	10
10	29	371	10	29	10	531	10	21	10	21	512
10	579
10	335	10	532	10	759	668
10	28	23	10	28	23	28
10	817
10	27	10	27	20	23
10	991	10
10	571	10	23	571	511
10	22	10	24	579	10
10	311
10	25
10	22	10	20	10	20
10	431
10	633	515
10	571	10	371	571	10	531	10
10	591
10	412	10	21	10	21	25	21	10	21	10	21	577	593	21	10	25	21
10	20	10	899	10
10	755	10	23	29	531	10	374	29	23
10	24
10	27	10	27
10	554
10	592	21	10
10	538
10	532	10
10	531	10	24	10	591
10	912	10
10	311	10
10	21	10
10	21	20
10	514	10
10	22
10	559	10	411	10	551	10
10	431	10
10	21	10
10	731	10	25	10	25	10
10	592	571
10	631	535	631	10	21	10	25
10	371
10	419
10	760	577	10	510	10	755
10	20
10	515
10	20	668
10	578
10	28
10	512	573
10	757
10	311
10	571
10	571	10	20	10
10	411
10	354	10	25
10	417
10	25	10
10	22	10	28
10	371	10
10	21
10	21	10	21	10	21	10
10	20
10	22	10	376	722
10	21	10
10	27	554	552	515	10	27	790	796	27	10	551	10	752	10	731	790	27	10	512	10
10	574	10
10	757	10	516	10
10	391	10	23	10
10	431	10
10	25	10	27	25	10	25	10	21
10	22	10	22	10	20
10	519
10	22
10	757
10	28
10	755	10	471
10	29	10	743	855
10	311	10	27
10	791
10	871
10	724
10	22	10	22	10
10	899	10	315
10	27
10	454
10	571	20
10	22	10
10	411	10
10	311	351	10	451
10	591	10
10	21	10
10	756	755	592	755
10	571	21	571	25
10	21
10	891
10	20	10	1852	10	20
10	451	10
10	519	10
10	371	10	29
10	532	10	591	599	591	571	10	28
10	21
10	516	10	20	10	717	29
10	374	10	1558
10	21	10	21	316	10	21
10	593	10	731
10	533	10	580
10	21	10	21	10	21	531
10	512	10
10	451
10	750
10	312	10	21
10	27	551
10	537
10	752
10	20	10	371
10	22	10	769	10	21	10	21	10	762
10	668
10	1852	10
10	24	10
10	29	10	29	10
10	537
10	731
10	535
10	551	10
10	532	10	412	10	412	417
10	536	10	531	10	20
10	513	10	21	10	21	10	427
10	511
10	752	10
10	757	21
10	28	10
10	451
10	316	10	856	10	527	537	536
10	710
10	25
10	310	10	573
10	919	10	22	10	379	310	20	10	21	22	10	312	10	22	371
10	371	758	10	429
10	818	10
10	531
10	833	23	10	21
10	23	10
10	553	10
10	28	10
10	755	10
10	754	451	10	769	10	530	411	10	752	769	10	591	10	754	899
10	371
10	20
10	518	539	10
10	434	10
10	755	21	10	21	25	514	755	10
10	730	555	25	10
10	21	10	21
10	20	10
10	20
10	359	10	531	10
10	371
10	22	10	22	10
10	411
10	23
10	757	10	29
10	566	10	532	10	28
10	27	10	27	10	514	25	10	25	719	351	10	316	10
10	792	731	10	592	572	10	731	719	731	10	459	10
10	757
10	29	10
10	28
10	532	10	532
10	577	10	335	10	311	10	797	27	757	755	10	898	668
10	23	10
10	757	10	758	10	517	10	531	10	757	21	10	21
10	29	10	371	10
10	591	592	10	371	10
10	352	10	515	10
10	597	591	10	991	10	511	10	21	10	21	10	21	10	21	10	531	510	514	10
10	851
10	315	10	21	830	10	21	315	10	21	10	21	10	315	10	21	756	10	579	10	21
10	812	10	755
10	1852
10	21
10	20
10	21
10	531	10	25
10	769	375	10	22
10	21	10	21	10
10	662	760	662	760
10	910	371
10	21	10
10	29	21	10	21
10	29
10	512
10	21	10	21
10	459
10	29	10	29	10	25	10	25
10	23
10	411	10
10	577	10	577	701	10	20
10	512	10
10	519
10	23	10	379	10
10	21	10
10	512
10	531
10	22
10	510
10	931	10
10	431	10	22	730	899
10	25	10	371
10	351	10	351	10	351	10	28	10	28	10
10	24	10	24
10	431
10	310	10	315	10	755
10	21	10	21
10	29	10	29
10	335	10
10	312	10	20
10	758	10	20	750
10	311	10	21
10	379	566
10	415
10	22
10	429
10	22	10	22	10
10	571	10
10	21
10	21	20	21	10	21
10	24	429	10
10	21
10	571
10	523	25	887	769	571
10	27	856
10	20
10	22
10	373
10	21
10	22
10	416
10	755	10	755	855	851	28
10	315	10	717	315
10	592
10	20	10
10	512
10	898	10
10	757
10	752	10
10	731
10	477
10	22	10	20
10	419	10	429	10
10	21	10	21
10	591	10	517	21	371	10	21
10	27	10	371	10	317
10	22	10	22	10
10	574	29
10	21
10	28
10	663	10	22	10
10	27
10	21	10
10	757	755
10	24	10	24
10	22
10	20	10
10	311	10	416
10	21	10	21	10	21	10	21	10	21	10	21	10	351	10	472	10
10	21
10	531	533	531
10	21	10
10	571	10
10	592	10	573
10	310	10
10	27
10	21
10	1953	10
10	28
10	25
10	20	10	534
10	370	10	316	10	391	10	24	10	21	10
10	769
10	29
10	537	10	763	10	537	25	10	27	10	533
10	411	10
10	21	755	1852
10	25	10	21	10	21
10	351	22	10
10	431
10	21
10	28	10	512
10	512	592	10	512	10
10	756
10	25	10
10	411
10	871	10	574	10	574	10	21	10	915	23	871	27
10	851	10	431	10	513	27
10	373	537	10
10	22	10
10	411
10	351	10	20	510	10	411	10
10	792	27	10	411	10
10	791
10	534	10
10	311	10
10	371	10
10	412
10	731	10
10	731	10	351
10	28	10
10	519	10
10	755	10	29
10	1852	10	533
10	21	837	10	533	10	21	20	21	10	21	10	752	21	512	21
10	532
10	755	775	10	534	10	755	10	312	10	534	10	755	769	27	10	755
10	371
10	20
10	558	391	10	816	10	871	10	20
10	28	10	28	10	724	592	10	28	10	573
10	21
10	29	28	10
10	535	10	551
10	29	10	29	10	532	411	28	875	10	21
10	431	10
10	312
10	21	27	10	21
10	750	20	10	20	512	10	512
10	517	550
10	531	533	531	10	21	10	21	10	22	29	10	531	10	21	10	21	10	571	10	531	10	839	827	750	21	531	10	22	10	592	10
10	21	10
10	22
10	21
10	20	10	311	21
10	632	516
10	482
10	910	29	910
10	512	510
10	537	10	512	21	10	23	710	10	20
10	431	10
10	431
10	755	10
10	756
10	429	10	769	10	755
10	750	10
10	451	10	871	888	871	888	871	451
10	755	750
10	21	10	21	10	21	10	21	10	21	10	21	10	21	10	21
10	22	10
10	910	10	335	22
10	27	23	27
10	20	10	21	20	10	21	10
10	21	10	21	10
10	574	10	29	10
10	27	10	27
10	591	10
10	20	760
10	514	21
10	777	10
10	311
10	757
10	29
10	22	10	22	10	577	768	754	752	1852
10	315	10
10	22
10	532
10	315	10	315
10	772
10	512
10	532	536
10	313	10
10	538	10
10	532	22	10	22	10
10	913
10	632
10	591
10	335	10
10	537	10
10	539
10	20	10	512
10	760	10	571	10	557	571	25	10	717	10	571	10	532	25	10
10	931	23	22	10	755	10	21	22	10	22
10	579	10	28	512
10	755	10	756	755	10	755
10	20	10	20	769	20	10
10	552	10
10	25	10	25	10
10	908
10	592	10	592	10	21	10	21	10	335
10	513	10	533	10	591
10	816	10	311	757	755	10	427	10	311	10
10	791	898
10	837	10	791	790
10	731	21	10	21	10	23
10	20	10
10	851	856
10	512	21	20	571	21	573	10
10	851
10	29
10	791	21
10	22
10	21
10	25	514	25	21
10	573	10	573	10	571	10	371	10	411	10	573	571
10	514	769
10	631	10
10	22	10	535	10
10	731
10	792
10	21	10	21	10
10	350	10
10	771
10	579	575	571	10
10	21
10	551	519	511	539	10	25	10
10	757
10	756	1852
10	20	10
10	510
10	755
10	595
10	29	10	29	10	29
10	411	10	411	28	10	28
10	471	10	899
10	355	10	315	10	315	769	10	769	579	10	572	752
10	951	931
10	351	10	351
10	21	10	21	10
10	713
10	591	10
10	512	10	512	10	25	573	10	20
10	21	10
10	21	10	21	10	21	10	21	10	21	10	21
10	757	10	514	25	10
10	750	10	574	10	523
10	27
10	910
10	21	510	10	21
10	21	10	22	10	22
10	750
10	28	513	512
10	27
10	760	592
10	20
10	28	771
10	592	597
10	571	10	931	371	310
10	22	10
10	419
10	21
10	531
10	411
10	757	10
10	311	10	22	10	21	10	411
10	954	10	29
10	513	10	760	10
10	532	10	743	10	532	10	510	10	394	554	10
10	411	10
10	22
10	21	10	21
10	769	580	10	531
10	20
10	899	10
10	755	10
10	20	755	10	371	10	20	21	10	20
10	571	10
10	531	10	771	10	21	10	531	10
10	25	592	10	25	10	25	10	310
10	817	10	25	21	25	21
10	871	834
10	577
10	510
10	351
10	571	10	431	10	836	571	536	10	571
10	24
10	372	512	10	372
10	595	20
10	310	10	394	10	20	10	20
10	427	10
10	351	10
10	21
10	374
10	730
10	20	769	20	769	20
10	573
10	24
10	769
10	21
10	511
10	411	10
10	471
10	760
10	592
10	311
10	23	757	755
10	432	24	10	22	10	518
10	791	10	22	10
10	755	10	576	21	755	10
10	754	10	531	10	317
10	751	10	24
10	22	10	512	10
10	29	10	316	10	29
10	531	10
10	773	734	10	531	10	411	10
10	512	10	512	10	29
10	379
10	377	710
10	431	10	431	10	577	576	577	10	577	10
10	22
10	763	10	371
10	20
10	532	21
10	736	10	951	10	21	571	10
10	312	10	24	10	414	24
10	519	10	550	27
10	351	10
10	21
10	20	794	10	20	10	311
10	515
10	21
10	395
10	411
10	21	10
10	28	10	476	28
10	335	411	311	10	411	10	371	314	10
10	595	577	10	595	756	29	931	29	531	10
10	356	10	592	10
10	310	10	732	10	837
10	539
10	311
10	724
10	378
10	21	10	21	10
10	516	370
10	379	371
10	21	799
10	592
10	371
10	25
10	411	10	411	10	571	10	20	668	10	27	10	21	20	10	21
10	714
10	24
10	27	769
10	532	10	471	10
10	21	559	21	10	21
10	21
10	757	10	775	757	10	29	23	512	10	599	10	757	750	10	517
10	20	411
10	21
10	22
10	22
10	635	10
10	25	10	25	771
10	871
10	757	10	21	571	757
10	758	10
10	756	1853	756	1853	20	21	10
10	791
10	575	21	10	311	10	21	10	898	10
10	413	10	1832
10	21	10	21
10	555
10	28
10	411	10
10	531	10
10	351	571	10	852	20	10	20
10	558
10	531	10
10	519
10	20	10
10	21
10	20	10	20	10	20	1852
10	311	10	352	10	311	10
10	22	769	10	899
10	377
10	20	760
10	411
10	559
10	25
10	21
10	27
10	592	21
10	22	10	24	10	22	10	22
10	20	10	21	10
10	539
10	599
10	532	515
10	21	10
10	755	10
10	27	10
10	888
10	532	10	532	10
10	29
10	412	10	371	10	538	10	20	757
10	29	10	29	10	478	10	459	10	27	10
10	22	10	22	10	27	10
10	516	10	22
10	20	10	21	20
10	580	10	871	771
10	532	371	10	532
10	515	10	21	10	21	592	10	818	10	21	10
10	512
10	758	20	1852
10	21	10	21	10	512	21	10
10	379	29
10	731	10	571
10	537	10
10	731
10	27
10	22
10	21	10	592	768
10	519
10	1852	571
10	531	10
10	531
10	710	10
10	23	356	351	10
10	21
10	579	10	553	10	916	910
10	20	10	20	550	10
10	595
10	25
10	760	10
10	532
10	21	10
10	354
10	1852	23	21	532	10	477	10	21	10	1852	21	768	10	434	10	21	10	21	10	21	10	21	10	790	512	21	20	10
10	21	10	371	10	21	10	20
10	755
10	751	10
10	28
10	20	10
10	730	10	851
10	1852	755	10	1852	755	10	21
10	21	10	769
10	411	10
10	551
10	411	10	531	10
10	373	21
10	28
10	24
10	572
10	531	10
10	21	10	21	10	21	10
10	571
10	351
10	451
10	315	10
10	755
10	22
10	532	10
10	512	10	29	10	510	512	10	512	10
10	21	10	21	10
10	21
10	513
10	24	10	591
10	21
10	546	10
10	571	10	571
10	510	10
10	21	10	571	21
10	21
10	1852
10	28	10	25	311	10	25	10	311	10	25
10	470	21
10	311	22
10	931	10
10	744	27
10	831
10	519	10	512	10
10	571
10	21	10	21	10
10	595
10	769	595
10	561	516	561	371
10	771
10	755
10	750	10	28	771	791	10	319	10	311
10	752	757
10	527	10
10	21	10
10	27	25	27
10	813
10	23	10
10	763
10	530
10	22	10	532
10	573
10	351	10
10	472
10	563	25	10	21	25	10
10	754	20	10	20	10	398	20	10	20	757	10	378	10	731	20	769	10	378	10	379	10	595	20	773	20
10	371
10	591
10	22	10	24	595	754
10	311
10	431	10	23
10	519	10	754	10	27	10	27	591	10	412	10	27	10	25	10	571	10	28	10	535	10	21	377
10	816	10	20
10	27
10	23	10
10	20
10	20	10	572	10
10	539	910
10	855	852	10	532
10	371	10
10	755	10	22	10	931	23	10
10	21	10	21	10
10	27
10	518	756
10	411	10	731
10	531
10	917
10	579
10	21	10
10	915	10
10	21
10	794	790	10	351	10
10	352	10	899	774	23
10	21	10	21
10	21
10	312
10	376	10	910
10	514	10	315	10
10	29	10
10	757
10	914	10	22	10	791	10	22
10	719
10	22	10	523	10	731	10	25
10	532
10	20	755	20	757	20	10
10	24
10	512	10	512	10	24	10
10	592	10	763
10	411	10
10	391	371	533
10	592
10	21
10	371
10	351	752	577	10	351
10	21	10	532
10	25	10
10	21	516
10	470	10
10	21
10	431	571
10	23
10	351
10	315
10	379
10	20	10
10	769	10	22
10	21
10	760	10	757	10	21	10
10	24	10
10	888
10	710	10	772	10	769	10
10	535
10	312	10	750	10	312
10	535	411
10	735	734
10	21
10	411
10	838
10	755
10	571	10	28	23	571	10
10	888
10	21	899
10	532
10	516
10	766	10
10	552	312	10
10	512
10	532	10	532	10	871	10
10	514	10
10	1852
10	20
10	519	10	531	10	533	531
10	22
10	21	22	10
10	731	27	10	769
10	29
10	20	769
10	512	10	512	10	512	571
10	312	10	20	10	763	20	10	531	10	335
10	511	20	10	431	10	20	10	20	769
10	21	10
10	371	10	551
10	22	10
10	755	10	29
10	22	10	533	10	22	10	533	10
10	750	572	10	572	10
10	731
10	595	10	27	10	933	10	595
10	415	10
10	757	10	23
10	28
10	25
10	451	431	10
10	29	10
10	532	10
10	516	557
10	21	10	756	10
10	573	10
10	467	562	551	10	769	10	21	10
10	755	10
10	531	10
10	398	22
10	555
10	899	10	351
10	592
10	411
10	512
10	28	10	532
10	21	10	751	10	21	10	21	10
10	411	535
10	510
10	751
10	631
10	21	571	21
10	21	10
10	538	27
10	411	10	571	10
10	23	531	10
10	851
10	471	472	10	595	701	21	10	21	10	910	10	28	10	579	791
10	571	10
10	315	10
10	419
10	21
10	21	573
10	757
10	531	10
10	371	10	371	758
10	21	10
10	315	551
10	512	10
10	356	10	910	10	579	574
10	352	10	531	22	10
10	21	1852	21	10	750	10	21
10	354
10	21	591	21	10	21	1852	10	21	10	352	21	591	10	873	10	21	10	21	754	20	10	21	10	22	10
10	571	10	571	10	571	10
10	512
10	351	10
10	311
10	431	10	354	10
10	314	10	371	10
10	531	10
10	510	10	573
10	371
10	431	10	310	10	21	10
10	22	10	22	10	28
10	513	10	831	28	10	28
10	912
10	22
10	22	10
10	515
10	379	10
10	532
10	22	10	371
10	531	10	531
10	29
10	533	10
10	351	10
10	1853
10	394
10	510	10	512	10
10	25
10	29
10	20	10
10	21	575	571	10	21	10	21
10	21	10	21	10	757	20
10	451
10	551
10	769	10
10	27	10	27	10	21	10	21	10	21
10	20	833	10	27	20
10	898	21	10	21	10	21
10	27
10	835
10	21	10	21	571
10	315
10	370
10	21
10	29	10	29	10	29
10	518	527	518	10
10	20	22	10
10	477
10	755	10	316
10	23	10
10	752	10	769	752	10
10	755
10	595
10	28	10	22	1852
10	25
10	22
10	312	10	519	10	23	916	917
10	351	10
10	431	10
10	25	10
10	451	412
10	21
10	29	10	24	10	29	10	731
10	22	10	22
10	852	10	25	10
10	21	10
10	22	10	22	10	519
10	25	29	10	25	10	25
10	20	10	755	10	21
10	312	10	20	10	21	20	10	21	10	453	451	10	21
10	519	573
10	27
10	755	596	755	10
10	22	10
10	21	10
10	20
10	25	10	28
10	514
10	27	10
10	371
10	29	10	29
10	546
10	592	10
10	21
10	592
10	769	10	769
10	311
10	316	10
10	23	10
10	574	21	10
10	1833	831
10	571	10	571	21	10
10	537
10	459
10	531	10	311
10	451	10
10	335	10	550	10	575	10	774	10	731	10	752
10	592	757	10
10	519	512
10	878	10	21	10	21	10	21	10	379	10	311	10
10	21	10	21
10	758
10	21	10
10	837	10	20
10	28	10
10	429	10
10	511	10
10	754	20
10	21	10	891
10	411	10	952	357	373	21	10
10	311
10	757	10	21	10
10	312	10	20	596	598
10	27
10	518	10	518
10	378	10
10	571
10	24
10	910
10	758	10	755
10	23	10	23	10	756	10	27	10	371
10	21
10	951
10	27	1852
10	311	10	760	20	10	311	10	743
10	519	21
10	532	10
10	752
10	21
10	571	10
10	371	10
10	24	10
10	27	731	27	792	27
10	571	10
10	411
10	371	10	519	10	21	10
10	27
10	512	10	575
10	571	10
10	28	23
10	769	10
10	27	10
10	791	10	25
10	523
10	756
10	21
10	451	10	564	10	451
10	1852
10	27
10	516	25
10	757	10
10	531	10
10	22
10	532	10	371
10	532	10	532
10	412
10	755	510	573
10	373	10	21
10	730	10	21
10	21	10
10	378
10	595	10	471	10	717	10
10	756	10
10	351	10
10	757
10	562	731	738	732
10	873
10	20	10	317	10	20	10	592	10
10	532	10
10	21	10	21	10	21	10	21	10	21
10	431	10	575
10	512
10	570	755
10	27	10	21
10	22	10	22
10	29	10	746
10	27	10
10	22
10	317	10	20	10	24	10	378	10	20
10	752	10
10	23	825	757	591
10	21	10	21
10	537
10	29
10	25	10	311	10	25	10	25	10	25	10	25	10	25	10
10	511	10	21
10	315	10	351	10	20	10
10	27	10	27
10	755	10	516	10
10	28	10
10	756
10	791	591
10	512	10
10	22	10
10	22	10
10	769	10
10	20
10	310	10	871
10	24	10	29	10	29
10	22	10	571	25
10	22
10	24	10	23
10	756	755	10
10	793	10
10	20
10	755
10	24	10	750	769	10
10	24	10	393	10	757	736
10	592	10
10	899
10	571	510	10	20	10	756	351
10	25	10	25	10
10	21	533	22	10	21
10	351
10	352	10
10	753	769	10
10	20
10	22
10	571	10	21	10
10	25	10	25	10
10	21	791	21	10	21	10	21
10	518
10	471	10	536	10	510	10
10	411	10
10	539	10	22	10	351
10	22
10	571	1852
10	513	10
10	895	10
10	574	571
10	20	10	458
10	21	10	910	10	21
10	710
10	351	10
10	25	10	532	10	25	551	25	10
10	573
10	23	10
10	22	10
10	29	10	756	10
10	531
10	395	10	513	21
10	531	10	27	10	531	10
10	27	21	10
10	752
10	427	10	514
10	27	21	10	21	10	21	10	20
10	351
10	779
10	531	432
10	571	10	571
10	411
10	551
10	22	10
10	27	10	919
10	595	10	451
10	335	10	27
10	796	10
10	574	10	574	22	10	510	10	22	10	516	10	22
10	335	10	471	10	335
10	21
10	25	10
10	29
10	755
10	888	10
10	27
10	27	571	27	10	27
10	551	554	551	754
10	512	10
10	28	10	591
10	551
10	571	10
10	571
10	931
10	22
10	25	10	371	25	371
10	577
10	898	760
10	513	10	22
10	22	10
10	769	592
10	510
10	553	10	21	10	752	10	21	10	21	10	21
10	20
10	551	10	25	551	10	551	25	10	517	25	10	551	10	551	25	551
10	371	10
10	769	512	10	769	20	769
10	532
10	710	27
10	660	769	10	769	757	10
10	411	10
10	315
10	20
10	21	755	21
10	22	10	22	10	571	10	735	20
10	510	10	357	10
10	663	28	10
10	515	523
10	21
10	21	10	29
10	577
10	519	573
10	319	10
10	312	10	898	10	372	29	10	316	10
10	991
10	24	10
10	899
10	28
10	25
10	663	10	411	10	21
10	571	10	20	10	21	10	21	10	20	10	21
10	477	10	756
10	592	10	512	10	412	10	510	519	10	512
10	438	10
10	515
10	27	10
10	319	10	731	717	10	411
10	311	10
10	632	10
10	416	10	22	10
10	514
10	392
10	21	10	21	574	21	574	20	21
10	754
10	769	10
10	451
10	21	10	21	10	28	10	591	10	21	10
10	731	20
10	22
10	571	10
10	1852	750
10	898	23
10	21
10	516	10	516
10	519	551
10	517	10
10	551	27	731	790
10	762	755	20	10	592	755
10	913	10	22
10	20
10	757	10	931	10	899	898	10	931	10	354
10	411	10
10	21	10
10	21	10	21
10	512	10
10	411	535	411	10	371	379	10	371	10	371	10	411	10	371	10	535	10
10	27
10	437	10	395	10	20	10	21	10
10	724	10	755
10	418
10	20	10	20	10	20	1852
10	21
10	512	591
10	731	10	21	10	21	10	750	731	10	21	899	750	731
10	554	551
10	21
10	534	10	731
10	27	792	27	10	27	10
10	351
10	519
10	21	10	21
10	512	21	512	10
10	513	10	21	10	816	10	21	10
10	717	10	512	514	512
10	21
10	21	10
10	511	10
10	29
10	29
10	371
10	573	21
10	25
10	351	10	517
10	539
10	29	472	572	573	512	10	472	10	577	750	20	27
10	22
10	591	595	10	311	10	20	10	21	10	371
10	21	10	21	10	21	10	25
10	22	10	21	571	10	591	595	21	571
10	28	10
10	24	10	391	10	551	573	21	10	21
10	21
10	21	10	21	10	574	21	10	29	21	25	29	717	21	10
10	516	10	592
10	21	10
10	21	10	592	29	10	21	10	21	10	21	10	29	23	27	21	10	562	10	21	10
10	20	10
10	663	10
10	591	571
10	757	10	551
10	371	10	910
10	752	10	21	10
10	29	10	29
10	592
10	851
10	20	10
10	571
10	532	537	21	10	21	10
10	25
10	375	10	769	10	769	10	375	10
10	371	10	21	10	21	10	21	595	21	10	371	10	315	10	371
10	531	10	591
10	511
10	413	10	757	10	21	10	21	10	773	774	757	10	21	10	631
10	22
10	471	10	27	10
10	756	10	755
10	21	10
10	731	10	760	10	371	10	371	514	10	371
10	353	10	21
10	411
10	20
10	790	10	888	20
10	25	10	573	536	10	21	371	10	24
10	774	755
10	21
10	635
10	371	516	10	371	10	20	574	371	10	20	10	20	10
10	755
10	552	10	578	579	10	910	29	10	938	10	592	10	514	10	773	533
10	21	10	21
10	27	10	27	10	29	27
10	315	10
10	21	10
10	633	532	571	1852	10	571	10
10	971
10	451	10	371	10
10	23	10
10	21
10	28	21	10	28	10
10	534
10	972	724	717	27	10	27	519
10	573
10	22	10
10	592
10	29	10	592
10	20
10	23	10	21
10	29	10	732	733	732
10	477
10	28	10	28
10	511
10	593	10
10	451
10	532
10	20	10	24
10	759	10	759	532	10	571	10	532
10	633	10	755
10	1433	451	10	791	27	10	797	755	27	10	21	10	21	29	10
10	575	592	10	533	531
10	411	10	771	10
10	27
10	730	10	21
10	580	20	10	20	10	379	10	20	10	20	10	25	10	25	10	411	10
10	991	10	371
10	431	10	20
10	21	10	21	27	10	531	10	411	21	10
10	760
10	579
10	411	10	571
10	769
10	21	10	731
10	791
10	532
10	411	10	429	10	411	10	21	10	351
10	314	315	10	631	10	551	10	22	10	22
10	20	10	512	10
10	25
10	431
10	20
10	663	574	10
10	21
10	23
10	25	28
10	29
10	536	10	21
10	27
10	29	371	10	29	10	736	10	760	20	10
10	531
10	755
10	532	10
10	21
10	516
10	769	731
10	25	10	25	10	25	551	10	311	10	25
10	571	579	10	316	10	28	10	451	10	25	10	571	10	21
10	25
10	519
10	744
10	512	10	513
10	513	21	10
10	731	10
10	572	10	536	10	21	10
10	518	516	539
10	571	10	21
10	22	316	10
10	755	668
10	311
10	27
10	571	10	531
10	990	10	516
10	21	10	21	10	21
10	791
10	830	817	10	379
10	856	10	20	10
10	537	10
10	22	10	22	10	510	512	10	760	735
10	24	10
10	579
10	370
10	755
10	851	10
10	837	836
10	757	10
10	512
10	21
10	577	10	22	10	21	10	21
10	27	10
10	20	738
10	415	10
10	512
10	537	10	825	20	10	20
10	411
10	27	10	25
10	411
10	714
10	28	10	24
10	22	10
10	519
10	22	10	22
10	316	10
10	351
10	21
10	579	571	10
10	813
10	760	10
10	532
10	731
10	28	10
10	355	10
10	519
10	27	10
10	21
10	512
10	21	20
10	752	27
10	27	10	27	10	535	10	20	591	579	10
10	29	10
10	760	10	20	10	20
10	28
10	21	10	21	371	10
10	910
10	29
10	533
10	25
10	371	10
10	417	10
10	775	10	21	513
10	551	10
10	906
10	22
10	471
10	763
10	550	10	315	10
10	952	10	411	10
10	731	10
10	791	592	791	744
10	837
10	755
10	571
10	512	10	459	10	910	10	371	710	10	27
10	537	10	512
10	757	27	10	757	571	10
10	29
10	21
10	538
10	571	10
10	523
10	21	592	10
10	591	10
10	24	10	22	10	22	10	512
10	21	10	750
10	319	10	718	816	10
10	25	10	25	10
10	427	10	29	10
10	531
10	21
10	410
10	28
10	21	10
10	21	10	21	10	21
10	731	738
10	512	510
10	372
10	21
10	27	711	27	10
10	21	10	394
10	415	10	516	10	531	10	415	10	29	10
10	20
10	379	29
10	411
10	311
10	757	899	755	757	10
10	28	10	516
10	20	757	20
10	312	10
10	419	10
10	315
10	633
10	538	10
10	592	10
10	571	757	10	21	10	773	757	10	21
10	899
10	22
10	371
10	335	10	532	10	20	10
10	510	10	22	10	20	10
10	758
10	414	10	471	10	20	10	816	10	816	838	10	471	10
10	411	10	591	10	411	10	1833	10
10	991	371
10	599
10	21	577	21
10	771	898	771	10
10	21
10	556
10	21
10	25	10	477	10
10	592	10
10	28
10	573	551
10	29	10	29	10	311
10	1433
10	837	10	311	10	20	731	20	10	20	10
10	577
10	25
10	21
10	22	10	25	10
10	951
10	21	512
10	352	10	755	571	573	21
10	451	10	21	10
10	535	10
10	25
10	311	10
10	20	10	20
10	21
10	311	10	21	10	532
10	21
10	20	10	20	1852	20
10	579	10
10	510	10	759	10	517
10	668	10	554	10
10	757	10	577	10	564	513	10
10	24
10	899	10	512	10
10	24	10
10	335	10	577
10	21	10
10	21
10	758	10
10	591	596
10	872	10
10	25	514	25
10	768	10	350	10	769
10	991	311	10	23	10	991	10	21	10	411	10	28	10	23	10	398	10	23	10	759
10	22	10
10	411	10
10	21	10	21	10	21	10
10	471
10	536
10	731
10	21	10
10	817
10	371	10	371
10	519
10	21	10	29	21
10	29	10
10	531
10	21	10	512	21	899
10	633	10	633	10	771	10	20	756	571	510	10
10	20
10	752	20
10	546	10
10	416	10
10	22	10	539	10	22	518	574	22	10	537	10	22
10	532	10	531	10	23	27
10	21	10	21
10	27	10	27	10	27	10	27	10	756	760	27	10	27	10	316	10	21	10	27	21	10	531
10	25
10	23	10	755
10	372	10	351	10	20	10	595	592	595
10	954
10	23	27
10	592
10	20	10	899	20	792	20	750
10	510
10	22
10	731	27
10	432
10	743	717
10	512	10	25
10	22	10
10	595
10	592	10
10	511	10
10	22	10	22	10	316	10
10	519
10	792
10	311	10	412	10	22	10	431	10
10	315	10	379	10	432	431	10	315
10	513	10	315	10	311	22	10	871	10	22	10	351	311	22	10	532	10	311	351	10	22	10	755	10	311	10	311
10	27	10	778
10	743
10	431	10
10	543	10
10	592	752
10	22	10	510	10	546
10	891	10	510	10
10	517	10
10	931
10	431	10
10	25
10	22	10
10	536
10	791	10
10	514	10	411	10
10	535	10
10	312
10	21
10	28	10	482	10	757
10	22	10	22	10	22	10	20	21	10	21	736	20	10	21	10	21	898	759	21	10	20	10	21	10	25	10	910	21	20	756	755	10	25	10	21	512	21	25	10	512	10	21	20	21	10	22	10	22	736	769	551
10	314	10	27	10	27	512
10	379
10	1558	564
10	592
10	512
10	951	10
10	1852
10	851	10	312	10	20	743	10	28	851	10
10	20
10	22	370
10	21	750
10	21	10	21	10	21
10	758	757	10	531	10	21
10	591	10	532	10	591
10	757	20
10	539
10	531	10
10	532	10
10	21	579
10	512	513	10
10	315	10
10	899	717
10	20	512	10
10	631	10
10	24	10	551
10	535	10	731	598	10	25	10	512	10	752	20	755	731	755	750	756	755	10	25	10	532	535	25	10	752	755	20	25	512	10	535	10	20	10	536	10	532
10	531	10	531	10	21
10	335	10	21	371	27	21	10	523
10	573	21
10	595
10	571
10	27	10	771	754	10
10	757	10	757	10	22	10	757
10	25
10	871	10	311	533	10
10	512	10	512
10	512
10	25	10
10	577	571	591	592
10	471
10	871	10
10	431
10	21	571	10	21
10	372	10
10	514
10	351	10
10	790
10	451
10	572	571	572	10
10	573	10	316
10	757	752	10	21	10	21	10	21	10
10	536	10	311	10	21	10
10	411	10
10	538	10
10	25	10
10	731	10
10	769
10	510	512	510
10	871	10	757	10
10	28	10
10	431	10
10	513	519	10	452
10	574	10
10	20
10	21	10
10	22
10	315	10
10	25
10	557	10
10	591	21	519
10	411	10
10	25
10	571	10	451	10
10	414	10
10	391	512	10	510
10	20	10	517	10	20
10	25	10	596
10	20	10	20	10	312
10	312	375	10	371	10	371	752	10	371	10	371	10	21	312	10	312
10	871	10	311	10	631	10
10	21
10	755	10	755	10	592
10	595	851	10	21
10	21	10
10	354
10	315	10	411
10	532	10	437	10	371
10	632	10	371	10	22
10	591	21
10	757	755	773
10	733	796	10	315	10	22	10
10	579
10	21	10	755	10
10	28	10
10	592	755
10	21	10	21	10
10	411	10	411	21	10	21
10	25
10	315
10	760
10	21	10
10	371	10	432	10	21
10	532
10	535
10	512	25	21	10	512	21	10	755
10	631	10
10	29
10	512	510	10	512	510
10	21	10	21
10	438	10	21
10	512
10	531
10	411	10
10	532
10	571	10	571	10	744	10	839	10	27	10	27	10	23	571
10	892	23	10
10	21
10	717
10	833	10	851	731	750
10	411	10
10	20	10	734
10	510	10	551	510	551	10
10	25	10	25	20	21	10	21	10	25	731
10	579
10	531	10	21
10	335	10
10	371	10
10	27	10
10	29	10	21	10	21	10	21	10	21	10	21	10	29	10	21	532	21	599	591	592	10	20	27	10
10	21	10
10	899	10	899	10	21	427	10
10	27	577	717	27	10	27	799	27	717	10	317
10	21	10
10	432	10	431	10	551	21	10	21	10	21	10	21	574
10	25	10
10	22	10	22
10	713	27	10	21	27
10	769	10
10	512	10	512	10	772
10	514	519	10
10	532	10	532
10	750	755	10
10	21
10	837	10
10	21	10	21	10	21	10	21
10	27	29	10	27	10	27
10	21
10	23	10	23	10	23	10
10	769	10
10	411	10	411	10	21	10	21	10	21
10	734
10	28	10	771	770	771	851
10	536
10	532	10	29	559	566	10
10	316	10	412	10
10	553
10	20
10	532
10	563
10	633	10	21	10	21	10
10	551	25	551	10	25	10	22	10
10	21
10	22	10	22
10	888	812
10	899	898	10	559	10	316
10	834	731	10
10	411	10	411	10
10	24
10	662
10	760	10	760	10	22
10	27	10
10	24
10	817	28	10	532	10
10	24	10	24
10	871
10	311
10	532
10	552	551
10	1852	10
10	25	10	755	10
10	571	10	24	10	571	512	21	10	21	10	21	10	575	574	10	512
10	888
10	313
10	22
10	543
10	22	10
10	596	10	29	10	20	10	20	750	10	750
10	512	10	21
10	577	10	555	10	20	10	516	10	758	20
10	20
10	28	752
10	21	10	571
10	21	871	10	21
10	551
10	757	10
10	578
10	755	10	315
10	668	750
10	25	10	25	10	21
10	519	512	10
10	752
10	752
10	571	10	874
10	535	10	755	22	10	476
10	372
10	591
10	20	10
10	752
10	29	10
10	25
10	21
10	471	10
10	25	514	25	21	10	25	21	10	25	21	10	25	10	514
10	21
10	951
10	21	10	21	10	21	10	531	10	21	10
10	25
10	511	571
10	668
10	21	10
10	22	10
10	513	10
10	757	10
10	29	10	27
10	760	757
10	21	10	21	10	432	10	21	412	10	412
10	851
10	851
10	555	10
10	27
10	551	10	25	573	28	10	28	10
10	21	10	21	27
10	535
10	21	10
10	580
10	371	10	371	10	24	10	371	10	24	10
10	29	10	756
10	371	10
10	24	10
10	25
10	755	10	757	29	755	531	10	29	10	29
10	315	10	451	24
10	816	10
10	27
10	21	10
10	719
10	752	10
10	27
10	431	10
10	755	10	28	23	551	519
10	22
10	411	10
10	22
10	22	10	22	10
10	24	10	571	512	10	571	512	10	571	512	913	10
10	431
10	351	10	411	10	24	574	575	512	10	592	10	512	21	592	10
10	431
10	27	10	27
10	571	10	510
10	25	10
10	25	10	21	27
10	531	21
10	29	10	29	831	832
10	22	10
10	1755
10	29
10	22	370	10	755	10	755	22
10	791
10	29	10
10	517	10	24	10	24	10	20	754	10	755	20	769	20
10	773	10
10	411	10	411
10	411	10
10	571	10	794	571
10	554	21	23	10	512	21	10
10	21	10
10	23	10	21	10	910
10	410	10
10	21
10	28	10	21	10	21	25	21
10	888
10	28	10
10	791	20
10	751
10	534	10	795	10	416	535	10
10	23	10
10	22	10	551	10	22
10	20
10	21	10	379
10	21
10	733	10
10	790	10	631	10	21
10	25
10	21	571	10
10	532	10	532	10
10	27	10	316	10	910	27	10	27
10	571
10	951
10	592	758
10	531	317
10	22
10	411	10	21
10	311
10	531	10
10	571	10	351	10	757	10	21
10	371	10
10	354	756	10
10	20	23	10	21	10
10	1558	27	573	512	10
10	27	23	27
10	24
10	21
10	21	559	21	10	21	10
10	711
10	21	10	471	10	21	10	755	756	10	21	10	21	10	755	1852	756	1852	10	21	10	755	971	10	22	10
10	632	537
10	579
10	25
10	551	10
10	335
10	312	10	633	10	312	10	27	10	312
10	20
10	432	10
10	21	10	21	518	532	10
10	28
10	591
10	352	516	10
10	459	10
10	20
10	551	755	751
10	512	10
10	22
10	28	10	28
10	553	10
10	571
10	898	29
10	29	10	29	910	10	731	24	10	910
10	756	10
10	757	21	411	10	21
10	29	10	351
10	477
10	22	10	22	10	816	10	22	10	310	10	22	10	22	554	10	21	10	22	21	22	10	22	10	21	10	310	393
10	532	10	532
10	21
10	532	10	571	21
10	25	10	25	755	10	25	29
10	25	516
10	512	10	512	10	999
10	668	759	668
10	373
10	472	10	513	10	24	10
10	27
10	431	10	27	10
10	21	10	21	10	21
10	532	633
10	21	10	21	10	21	10	21	20	10
10	537	10	731	10	731	10	731	27	571
10	512	10	22	10	25	512
10	23
10	21	10	21	512
10	20	10	20	10	21
10	592
10	532	10
10	592	10	335	10	991	10	25	596	592	663	592	10	596
10	20
10	731	10	371	516	10
10	311	10	20	10	20	10	20	10	20	10	20	10	311	10	311	10	22	10	771	769	20	771	833	22	10	22	10	20	10	21	559	20	1852	769	20	10	571	10	516	513	10
10	538	10
10	24	10
10	21	10	23
10	533	10
10	551
10	20	10
10	27
10	512
10	21
10	573
10	355	10	371
10	571
10	755	10	571	27
10	512	10	379	10	512	10
10	29
10	21
10	20	21	10	21
10	21	10	21	10
10	512	10	551	10
10	24	10
10	755	757
10	21
10	21	10
10	532	10	451	25
10	931
10	571
10	315	10	535	10	21	10	21	10	21	10	21	10
10	512
10	316
10	512	10	592
10	739
10	838	10
10	314	10
10	20	10
10	532	10	532
10	512	10	756
10	759
10	598
10	516	10	310
10	931	10	20	1852	750
10	591
10	317	10
10	750	10	571
10	532
10	756	760
10	27	513	10	27	10	571	551
10	514
10	371	10
10	25	10	25	10
10	29
10	512	10
10	398	359	551	10	312
10	21	20	10
10	27
10	531	10	546	531	10	531	10	531	546	10	20	10	29	10	20	10	29	769	20	10	531
10	592	10	21	10	21
10	411	10	411	10	523	10	319	10	371	10	411	412
10	356	10	21	10	21
10	663	754	597	791
10	756	20
10	28	757	27	10
10	537	10	577	21
10	799
10	512	510
10	537	10
10	416	27	791
10	28	10
10	910	10
10	22	10	29
10	771	773	10
10	510
10	22
10	411	10	510	411	10
10	731	755	10	731	591
10	21	10	21	10	21	10	556	551	10	21	10
10	572	10	635	10	315	10	392	531	10	571
10	25	10	25	766	10
10	773
10	553
10	22
10	21
10	21	10	21	27	21	10	21	27	731	27	731	21
10	20	10	20	10	21	10
10	25
10	794	791	731	10	510
10	592	27
10	539
10	574	21	574	10	599	21	10	595
10	532
10	316	10	579	559	754	10	22
10	773
10	535	10	372
10	27	10	25
10	21	750	10	591	21	10	21	10
10	24
10	755	10	631	10	21	10	532
10	312	10	25	10
10	633	10	757	10	411	10	757	10	633
10	756	10	911
10	459	10	25	28	888	28	10
10	21	10	21
10	20	10
10	1852
10	591	10	25	10
10	312
10	754	592	10	510	512	510	10	434	10	21	514	25	10	21
10	21
10	21	10	517	523	10	21	10	21	10	21
10	532	10	312
10	574
10	27	724	27	10	27	10	27	10	552	10	20
10	21	662	10	315	10	21	10	21
10	22
10	27
10	899
10	23	10	519	10	476
10	755	10	21	10	21	10	21	10	20	755	27	21	10	21
10	25	10	25	512	21
10	722	27
10	510	512	510	10
10	512	21	10
10	574	10
10	571	10
10	519	10	519
10	21	20
10	21	22	351
10	771
10	1852
10	512	510
10	312	10	312	10	21
10	371
10	595
10	571
10	411	10	531
10	772	553
10	417
10	21	10	21	10	21	10	796
10	574
10	837
10	391
10	431
10	310
10	744	10	574
10	20	10	29	10
10	22
10	20
10	21
10	27	10
10	21
10	22	10	411
10	512	10	512	10	311	10
10	22	10	574	10	22	10
10	512
10	21
10	631	10	22
10	29
10	591
10	538	755	10	551	10	28	755	760
10	759	10
10	22	10	22
10	633	10	888	10	21	10	21	10	21	10	21
10	451	10
10	20
10	516	10
10	21	10
10	531	379	10	531	10	531	10	531	10	352	10
10	25	21	25
10	591
10	23
10	533	10	25	769	20	10	533	535	10
10	451	10	21	10
10	20
10	577	10	791	10
10	595	10
10	315
10	411
10	351
10	762	1852
10	731	10	25
10	379	10
10	543	10
10	758	27	10	27	571	10	512	27	10	28	10
10	592
10	551	10	551	514
10	20	10
10	23	10
10	411	10
10	25	10	25	10
10	532	512	10	451	10	532
10	21
10	599	595	10
10	516
10	571	577	572	10	351	10	571	10
10	20
10	416	22	10	22	10	555	10	21	10	22	10	22
10	23
10	418	10
10	29	10	29	752	513
10	632	10
10	20
10	25	510	10	25	10	510	21	25	10	25	573	10	773	772	773	772	10
10	21	10	21
10	23	10
10	512	574
10	311
10	21	10
10	27	10
10	28
10	411
10	511	10
10	411
10	411
10	20
10	21	10
10	25	10	25
10	25
10	838	10
10	730
10	29	10
10	512	10	315	10
10	21
10	757
10	451	10	514
10	23	20
10	20	10	23	10	20
10	25	10	21
10	517
10	21	10	21
10	591	10
10	28	29	10	29	10
10	1852	755	577	575	10
10	21
10	471	10	510	10	838	23	28	10	25	10	471
10	565
10	29	10
10	312	10	22	10
10	27	10	472	21	27
10	854
10	431	10
10	21	10	21	10	837	21	10	510	21	10
10	663	755
10	20	10
10	591	10
10	20
10	830	10
10	20
10	769	752	898	23
10	27	732	27	10	27	791	27	29
10	631	10
10	532	10
10	24
10	316	10
10	21	10
10	21	10	416
10	371	10	335	10	571	27
10	471
10	21	10
10	22
10	760	10
10	22	10	21	593
10	511	25	10	413	24	10	459	10
10	20
10	759
10	519
10	551	10	531	10	510
10	28
10	371	10	371	10
10	791
10	28	10	371
10	22	10	22	10
10	24	10	24
10	371
10	352	10	21	574
10	744	371	532	10	25	579	10
10	411
10	571
10	411	10
10	910	10	22	10	755
10	24	10	910	10	311	310	10	21
10	756
10	757	10
10	27
10	21	10	21	510	10	411	10	411	10	21	10	571	21
10	532
10	754
10	28	757
10	21
10	28	10
10	354	10	379	10	531
10	755	10
10	512	28
10	514
10	757
10	571	10	571
10	21	10	21	10	21	25	10
10	20
10	573	22	10
10	574	10	21
10	28
10	316	10
10	732	10
10	371	10	371
10	21
10	22	10
10	910	10	22
10	571	10	535	317	10	571	10
10	512	10
10	28	352
10	371	10	21	760	10	411	21	760	10
10	29
10	25
10	416
10	760	10	411
10	356	10
10	411	10	519	10	411	10	27	10	411	10	838	23	519	10	757
10	21	379	10	23
10	769
10	20
10	21
10	531	10
10	512
10	376
10	831
10	552	510	512	510
10	750
10	22	10
10	27	10	311	10	312	10	27	10	27
10	371	10	532
10	1852	10	22
10	25	10
10	21
10	27
10	898	10	20	28	872	10	24	10	28	10
10	579	10
10	21	10
10	755	28
10	531
10	351	10	29	10	21
10	21	10
10	910	10	532	10	371	10	917
10	28	27	744	27	10	411	10	391	27
10	532	10	532	10	512	10	512	10
10	351	10	20	576	10	20
10	27	10	730	27
10	21	750	10	21	10
10	631
10	319	10
10	21	571
10	1852	10
10	371	10
10	20	769
10	21	10
10	899	798	10	21	470	10	21	10	21	10
10	22
10	591	10	352	10
10	21	10	21	10
10	411	10	757	27	10	631	10	22	411
10	20	10	377	731	577	579
10	20	10	532	20	532	10
10	515
10	768
10	755	10	551
10	757	10	757	10	451	10	24	10	24	10	21	10	350	10	757	10	757
10	532	519
10	315
10	27
10	21	10	21	10
10	719	914	792
10	757
10	25	10
10	595	871	833	10	21
10	510	10	21	510
10	25	551
10	632	10	744
10	351
10	21	411	10	21
10	512
10	21	10	21	10	21	10
10	595	10	565	10	312
10	531	10	531
10	335
10	316
10	21	10
10	457	10	536
10	532	10	411	10	871
10	27	10	27
10	459	10
10	29	10
10	773	10	29	10	29
10	20	10	310	10
10	23
10	20
10	510	10
10	22	335
10	28
10	757	10	719	357	10	512	10
10	753
10	411
10	660
10	760	10	573	21	10	512	10
10	951
10	21	10
10	20	757	20	10
10	572
10	25
10	571	21	516	21
10	21	10
10	29	512	592	591	598	751	20
10	517	532
10	571
10	312	10	22	10	27
10	514	25	576
10	351
10	1832	831	10	371	10
10	991	10	717	10
10	311
10	25	512	25	512	10
10	29
10	23
10	29	10	359	10	29
10	311	10	25	575	10	516	25
10	21
10	531
10	29
10	22	10
10	358	10	531	10	21	10	21	10
10	22	10	22
10	512	10
10	25	10
10	792
10	315	10	951
10	25	512
10	512
10	551
10	538
10	577
10	21	10	21	472	21	28	10	21	10	21	10	21	10	21	577	21
10	20	10	20	578	579	20	10
10	745	10
10	21	10
10	27
10	23	28	593
10	21	10
10	912
10	591	10	769	10	769	10	514	512	10	514	10
10	372	351	10	371	10
10	28
10	750
10	27
10	21
10	27	10	573	512	10	21	10	769
10	24	10
10	571
10	311
10	371
10	519
10	757	10	22	10
10	20	733
10	660	10
10	311	10	311	10
10	916
10	571	10
10	571	10
10	24	21
10	775	21	591	10	21
10	438	10	512	10	27	10	27
10	755
10	20
10	25	10	25	10
10	757
10	532	10	532	10	532
10	951	10	27	10	27	10	22
10	755	22	574	10	871	738	756	20	755	762	20	755	28	20
10	23	10
10	512	519	512	10	757
10	20	573
10	21	10
10	1852
10	21	10	21	10	21	10	21	10
10	27	10
10	559	512	20	10
10	757	10
10	532	21
10	21
10	532
10	532
10	553	512	10
10	21	10
10	20
10	1852
10	831	10
10	576	574
10	22
10	591	10
10	871
10	514
10	21
10	22	10
10	414
10	21	10
10	768	10	371	574	21	10	575	10
10	21	10
10	771	10	21	25	510	10	21	10
10	755
10	519
10	917	10	311	10	571
10	28	10	512
10	763
10	510	10	20	10	565	10	571	512	25	510	27
10	571
10	24	546	10	311
10	25	10	510	10
10	21	10	512	10	24	10	574	21	512	10
10	571	10
10	762
10	719	10	453	427	10	20	757	20	21	10	21	10	21
10	21	10
10	21
10	755
10	910
10	21	10	371
10	816	374
10	21	10	21
10	25
10	717	719
10	574	790	10	319	534	10	379	10	574	755	10	28	10	429	22	10
10	476	10
10	351
10	592
10	22	10	21	10	891	10
10	910
10	21	10
10	351
10	24	10	24	10
10	1852
10	579
10	411
10	757	10
10	355	10
10	532	10	312	10
10	512
10	311
10	910
10	773
10	21	572	10
10	351
10	312	10	791	10
10	592	10
10	23
10	22
10	371
10	757
10	21	10	21	10	21	379	10	573	10
10	531	10	511	550	10	591	23
10	27	816	10	531	552	10
10	21	10	21	351	10	21
10	574	571	512	10	20	10
10	22	10
10	910	10	910
10	311
10	514	10	539	10
10	838	817
10	431	10	575	10
10	21
10	755	10
10	531	10
10	571
10	427	10	760
10	27	10
10	20	10
10	22
10	755	752
10	20	10	592
10	21	1853	21	10	21	10	21	10	21
10	716	730	10	731	599	510	21	510	10
10	20
10	351	10	21
10	22
10	451	10
10	531	635	10	755	10	531	10	512	10
10	772	755
10	317	22
10	551	791
10	512	10	512	24	10	27
10	790	10
10	24	10	20	10
10	21	25
10	27
10	371	29	10	534
10	512
10	20	10
10	20	10
10	28	10
10	471
10	731	769
10	378	10	760	10
10	512
10	571
10	531
10	662
10	28
10	21	10	21
10	790
10	591
10	459
10	757	10	313	10
10	22
10	312	10	532
10	22	10	22	10	22
10	512	10
10	20	735	20	10
10	830	25	335	10
10	21	10
10	311	731
10	315	10
10	27
10	20
10	757	10	580
10	451	10	24	10	759	10	351	10	21
10	311	10
10	20
10	577
10	310
10	559
10	459	10	316	10	20	791
10	791	10	27
10	851
10	1852	10
10	577
10	28	10
10	871
10	417	10	533
10	512	523	10	28	10	512
10	29
10	22	20	10	22	10	20	10
10	315	10	757	10
10	29	10	531	745	21	10	21	10
10	632
10	471
10	536	10	536	10	917
10	595
10	22	10
10	536
10	717	10	21
10	791
10	23	10
10	771	1771
10	751	553	10
10	574	573	10	371	29	10	371
10	573
10	22	10
10	719	10	512	10
10	20	10	20	10	20	21	20	755	10
10	431
10	21
10	20
10	317	10	21
10	512	21
10	24	10	24	10
10	572	10
10	591	512	10	27	10
10	27	10	25	10	25	10
10	22	10	22	10
10	536
10	27	10	27	10	315	10	773	758	10	410	10	21	10	574	10
10	27
10	758	512
10	769	732	10	24	10	351	10
10	531
10	21
10	311	817	825	10	311
10	937
10	20
10	512
10	719	10	29	10	592	663
10	891	10	554	755	10	21	510	10	23	21	10	538	10
10	510	10	532
10	745	744
10	20
10	21	10	24
10	574
10	21	10
10	20	10	20	769	10	871	20	769	20	10	20	10	20
10	570	571
10	21	10	411
10	571
10	21
10	724
10	21
10	532
10	21
10	572
10	378
10	350	10
10	769	1853	769
10	371	10	754	592	571	10
10	394	790
10	319	10	21	10	21
10	22	10
10	20	10
10	29	710
10	888
10	931
10	378	10	838	10	797	794	10	20	10	871	10	23	10	352	10	398
10	731
10	312
10	21
10	579	10
10	27	10	27	731
10	310	10
10	353
10	316	10	755	10
10	757	10	757
10	790
10	20	10
10	371	10
10	27	769
10	592	10	412	10	412	10	371	10
10	22	10
10	757	571	10
10	592	10
10	759	10	411
10	757	21
10	23
10	21	838	10
10	573
10	571
10	512	10
10	756
10	378
10	21	10
10	371
10	22	10	22	10
10	22	10
10	532
10	411	10	316	10	411
10	571
10	21
10	22
10	21	10
10	21	10	21	573	21
10	371	10	416
10	756
10	29	10
10	744	10	21
10	21
10	595	10	411	10	576	795	27	10
10	24	10	510	512	510	512
10	29	10
10	755
10	760	315	10	510	21
10	769	755
10	771	10	592	791	10	851	771
10	21	22	10	517
10	565	559	10
10	731	1558	731	20	592	10	20	10	731	20	734	731
10	25	10	25	10	23
10	411
10	27
10	371
10	22
10	757	10
10	531	516	25	10	514	25	571	10
10	21
10	25	10	551
10	411	10	580	551	10
10	20	731	25	20
10	551	10
10	793	10	838
10	314	10	413	10	27	10	753	754	595
10	25	10
10	797	25	10	22
10	24
10	512	25
10	411
10	513	551	10
10	790	27	10
10	411
10	335
10	25	10	29	837	10	25	10
10	510
10	775	759
10	352	10	21	10
10	21
10	421
10	512	21	512	10	21	10
10	20
10	27
10	576	731
10	21
10	23
10	411	10
10	371
10	411
10	513
10	512	10	315	10
10	22
10	511	512	10	29	10	20	769
10	757	20	757	10	559	10	577	10	21
10	571	10	21	758	766	758	20
10	379	10
10	756	10	532	10
10	27	722	10	25	10	25
10	735	596	21
10	21	10	21	10	21	10	21	10
10	471	10	21	756
10	371	911	10
10	25
10	357
10	751
10	21	10
10	24
10	25	21
10	21
10	21	10	21
10	24	22	10	755
10	22	25
10	22	10
10	523
10	593
10	28	871
10	27	21	10
10	951	10	837	899
10	25	10	25	10	25	10	27	10	25	10	27
10	531	10	531	10
10	29	10	574	10
10	371
10	25	575
10	755
10	551	10	21	10
10	573
10	773	10
10	510	20
10	392	10	536
10	579	21	10
10	516	10
10	29	913	29
10	21
10	523	10
10	512	510	512
10	370
10	971	10	371	20
10	21
10	22	10
10	21
10	412
10	24
10	21
10	592	10	592	10	24	10	888	10	23
10	29	10	318	10
10	411
10	21
10	21	10	21	10	21
10	25	10
10	512	10
10	762	20
10	22	10
10	27	10	372
10	25
10	316	10	21	10	21	10
10	757	766
10	411	10	310
10	451
10	391	10
10	29
10	22
10	20	10	21	10
10	23	10	23	757	10	351	10	23	910
10	22
10	21	10	21	10	24	10	21	751
10	379
10	20
10	752
10	758
10	22
10	21
10	22	10
10	21	559	21	10
10	551	10	551	10	531	10	371
10	431
10	553	10	21
10	316	10	451	10	21	10
10	29
10	851	532
10	575	21
10	797	10	28	10	743
10	312	10	21	10
10	23	10
10	519
10	25	10
10	25	10
10	451	10
10	451	10	25	563	10	25	668	759	750
10	20
10	516	771	10	379	10
10	451	10	769	793	571	10	769	10	21	10
10	538
10	755
10	596
10	531
10	371	10	371	398
10	595	10
10	27	10	311	10	27	792
10	532
10	21	10
10	22	833	10
10	1852	10
10	21	575
10	21	10	21	10
10	20	10
10	759	766
10	411
10	29	816
10	29
10	411	10	411
10	371	10	22	10
10	25	10	21	10	23	10	23
10	514
10	21
10	27	10
10	579	10	20	10	592
10	531
10	577	575
10	427
10	512
10	311
10	21	10
10	20	571	10
10	565	10
10	512	10	512	10
10	29
10	21	10	790	21	10	21	574	21	10	21	771	21	10	21	22	10	21	10
10	512	10
10	23	762	10
10	311	10	22	10	311	10	731
10	660	752	769	10	23	816	10	24	10
10	22	10
10	1852
10	663	10
10	23	10	731	10
10	351	10	351
10	510
10	833	10	551	752
10	20	456	10	633
10	756	10	22	10	573	21
10	27	10	27	10
10	28
10	25	10
10	411	10	837	10
10	27
10	571	10	571	10	571	10	21
10	20	771
10	22	10
10	571	10
10	21	10
10	28	10
10	592	21
10	25	10	25	10	25	10	755
10	21	592
10	21	25	21
10	571	10	571
10	531	10
10	837	10	21	10
10	833
10	371	10	543
10	22	10
10	21	10
10	451	24
10	24	10
10	532	21
10	20	750	20	10	20	750
10	27	10
10	531	22
10	21	25	10	25	10
10	22	10	22
10	312
10	21
10	571	10	532	10	571	10
10	310	10	411	10
10	29	10
10	515	10	25	10
10	29	10
10	21	10	21	10	21	10
10	760
10	592	10	517	10	28
10	591	791
10	378	10	21	10	21
10	731	10	592	593
10	755
10	514
10	731	10
10	21	10
10	23	10	25	10
10	470
10	20	10	351	10	351	10	836	20
10	379	10	24	10
10	21
10	512	10
10	22	10	995	10
10	750	10
10	23
10	633	10
10	21
10	21
10	310	10	512	10	23	10
10	27
10	871
10	411
10	763	10	392	393
10	551
10	474	10	411	10
10	888	10	532	10
10	573	10	756	10
10	25	10	21	10	411	10	25	10	22	10	21	25	10	523	10	371	21	10	411
10	531	571
10	27
10	750
10	757	20	757	20	10	532	10	551	10	571	551	10	22	510	10
10	22
10	731	27
10	22
10	372
10	22
10	21	10	21
10	732	10	21
10	535	10	592	10	21	10	592
10	768	10	514
10	411	10
10	20
10	411	10
10	532	10
10	631	10	20	10	791	10	631	10	20
10	22	10
10	535
10	21
10	668	20	10
10	371	20	10	20	10
10	21	532
10	24	10	24
10	451	10
10	538
10	510	519	10	519	10	510	20
10	20	595	760	10	763	20	10	20	751	10	20
10	519	510	519
10	910	29	791	10
10	25	559	595	769	22	21
10	790
10	799
10	791	27
10	354	10
10	755
10	951	10
10	24
10	29	10
10	510	10	913	10
10	532
10	355	10	750	10	20	25	10	20	10	551	10	756	10	20	10	512	10	759
10	25	10
10	20	10
10	512	10	554	10	512	20	750	760	20	23
10	532
10	21	10	22
10	756
10	532
10	451
10	535	10	20	10	534	10	21
10	373
10	913
10	21	571	21	10	21	28
10	756	10	371
10	21
10	535
10	311
10	510	10
10	471	10
10	760	28	10
10	28	571	21
10	519
10	536	10	758
10	20	10	20	10	756	20	10	20	10	20	10	731	27	10
10	21	577
10	22	10
10	20	10
10	27	10	22	10	20	27	10	27	10	22	10	27
10	531	10	20
10	413	10	21	10	21	510	21	10	21	10	21	10	510	10	21	10
10	28	10
10	21	769	752	21	10	21	10
10	20	571	10
10	20	776	20	10	20	10	20	776	20	10	20	10
10	755	10	319	371
10	755	10	571	10	411	10	571	10	738	763	10
10	21	10	27	21	27	25	10	21
10	415	10
10	763
10	20	10	25
10	717	710	717
10	25	510	24	10	25	563	25	10	28
10	757
10	316
10	791	754
10	531	10
10	459	10
10	519	10	511	513
10	21	755	10	29	10
10	378	10	27	10
10	20	10
10	572	512	10	592	10	512	10	592	10	512	10	755	10	592	755	592	10	23	10	377	510	10	595	21	10	512	21	10	21	512
10	532	10	758	10
10	22
10	20	10
10	755	10
10	391
10	23	10
10	756	10	751	10	24	10	514	10	21	592	10	21
10	512	10
10	371	10
10	315	10
10	571
10	757
10	351	10
10	451	21	10	21	10	451	10	951	10	21	10	757
10	454
10	21
10	23	10
10	395
10	21
10	23
10	514
10	22	10	574	518	10	22	10	22	10	518	10	991	10	574	10	912	10
10	29
10	511
10	21	10	21
10	996	10
10	29	10	29	27
10	518	10	755	10
10	539	10	29
10	755
10	21
10	25
10	633	510
10	411	10
10	536	10
10	531	10
10	374	10	28
10	21
10	319	10
10	20	10	25	10	20
10	512
10	759	779	759
10	379
10	757	10
10	1852	10	791	1852	29	27
10	571	10	371	21	571	10	571	10	371	571	21	10	431	21	10	951
10	371
10	510
10	510	10
10	371	27
10	731	20
10	371	10	371	10	771	769	10	911	10
10	531
10	512	10	21	10	21
10	913	10
10	431	10
10	379
10	910
10	21	10
10	371
10	22
10	22
10	25
10	21
10	371	10	371	10	531	10	755	10	371	10
10	411	10
10	21	10	21	10	21	10	21	10
10	371
10	532	756	750	10	532	10	532
10	21
10	532	10	27	10	471	10
10	351	10	27
10	510
10	21	10	573	21	10	578
10	471	25
10	21	10	21	10
10	431	10	24
10	592	596	592	10	592	755	596	592	10
10	731	10	731
10	24	10	760
10	899	10	771	20	21
10	531
10	635	10	431	10	592	594
10	512	10	21	20
10	28	25
10	359	10	451	10	21	25
10	512
10	745
10	533	10	971	972
10	379
10	411	10
10	471	10	910
10	754	10
10	411
10	316	10	451	10	571	10	27	10	27	571	10	316	10	451	10	315	10
10	316	10
10	791
10	21
10	432	10
10	21
10	22
10	792	714
10	836	10
10	576
10	25
10	593
10	538
10	1852
10	797	734	899	10	27	10	512	10	571	512	21	10
10	755	10	755
10	28	10
10	315	10	21	10	314	315	10	21	10	532
10	21	10	21	10	21	523
10	21	10	21	10	872	10	21	510	21	10	531	10
10	574	571	20
10	755
10	572	10	572	10	411	10	411
10	25	10	25	510
10	531
10	22	10
10	335	10	631	10	912	10	531
10	411	10
10	20	755
10	575
10	21	10	21	10	21	10	591	21	10	21	10	21
10	411
10	22	21
10	833	10	21	10	21	10	816
10	532
10	23
10	731
10	21
10	315
10	538	10	531	10	21	311
10	871	23	769
10	24	10
10	22
10	371	395	371	27	755
10	531
10	378	10	25	519	10	760	10	571	25
10	571	634
10	755	769	755	769
10	24
10	751
10	519
10	351	10
10	29	10	766	10
10	22	10
10	899
10	477	10	571	10	754	21
10	514
10	350	10	797	10	20	10	25
10	577	575	10	396
10	769
10	24	10
10	351
10	20	769
10	371	10	371
10	28	898	28
10	371	351	10
10	22
10	513	10
10	315
10	913	10
10	353	10	760	10
10	371
10	25	10
10	437
10	532
10	772
10	21
10	717
10	378
10	374
10	769	10	29
10	798
10	20	898	20	10	20
10	429
10	21
10	352	10	25
10	536	10	21	10	577	21	10	701
10	21	510	21
10	317	10	571	21
10	899	662
10	21	10	21
10	759	769
10	25	574	10	25
10	28
10	432
10	29	10	29
10	28
10	28
10	316
10	372
10	593	577	10
10	454	10	20
10	21
10	591	10	27	10	27	20	755	591
10	512	10	551	512	755	10	317	10	755	750	10
10	21	10	21	10	21	10	21	10	21	10	21	10	21	10	21	10	21	10
10	28	10
10	415	10
10	837	10
10	24	10
10	27	592
10	719
10	29	10
10	756	10	373	371	10	451	10	28	10
10	537
10	757
10	871	851	10	311	10	571	10	1852	10	431
10	755	10	773	10	755	10	755	1852	10	574	10
10	392
10	514	10	551
10	21	10	21	574	21	10
10	22	10	22
10	523	10	576	10	29	10	29	10	29	10	29	931	10
10	756	10	335
10	22	10
10	532	512	10	21	512	21	512
10	535
10	377	10
10	931
10	572	10	753
10	411	10
10	472
10	592
10	21
10	991
10	731
10	21
10	25	10	25	10
10	21	10	21	10
10	21	551
10	371	10	311
10	21
10	21	10
10	771
10	791	10	24	10	791	571	20	769	10	754	20	371	571	10
10	837	10	21
10	22
10	575	792
10	572	10	351	431	10	373
10	752	10	25
10	537
10	28
10	790	792	376
10	731
10	22	20	10	510	10	20	10	20	10
10	592	10
10	517
10	351	10
10	592
10	22
10	519	10
10	559
10	898
10	351	10	755	713	10
10	23	731	888
10	663	592
10	411
10	415
10	766	10	459
10	759	750	10	25	523	691	23	25
10	458
10	27
10	28	10	28	10	21	10
10	311	10
10	757	769
10	21
10	21	10
10	29	551	10	29	10
10	20	10
10	531	632
10	411	416	10	411	532	10	316	10	411	10	532	763	771	772	771
10	21
10	734
10	21	10	731	27	21	10
10	21
10	577	10
10	523	10	515	10	730	10
10	663
10	21	10
10	571	10	577	571	25	571	10	595	10
10	750
10	371	10	512
10	951
10	537
10	374	750
10	27	10	559	10	771	10	571	10	27	10	27	317	10	27	760	20	27	10	21
10	771	10
10	1433	10
10	28	10	512	25
10	22
10	533	312	10	29	10
10	851
10	20
10	28	825	817
10	554
10	22
10	523	519	10	755	10	755	21	10	21	10	755	10
10	319	10	519	510	573	10	25	10
10	416
10	311	10
10	25	10	432	10	25	10	20	10	551	25	10	20	10
10	28	10
10	21	10	21
10	910	10	592	10	21
10	22	10
10	551	10	21
10	372	10	791	790	791	10	429
10	551
10	531
10	471
10	579	10	798
10	311	10	591	10	592	591	20	27	22	10	22
10	21	10	21
10	573	10	417	571	10	22	10	22	24	22	10	22	10
10	532
10	873	770	10	27	10	315
10	452	516	10	335
10	27
10	758
10	372
10	25	10	25	10	21	10	21	10	25	10	25
10	21	10	21	10	21	10
10	915
10	592
10	760	1852
10	757	20	757
10	535	10	21	731
10	571	10
10	21
10	533	10
10	28	10	371	10	769
10	20	10	20	10	20	574
10	371	10	371	10
10	24	10
10	527
10	836	771	10	663	753
10	512	10	512	10
10	22	10
10	21
10	910
10	419
10	523	10	510	10	898	592	576	10	592	10
10	27	25	10	22
10	21
10	758	10
10	523
10	596	10
10	25	10
10	512	10
10	372
10	22	10	22	10	22	10
10	20
10	750	20	10	371	10
10	351	898	757
10	21	10
10	28
10	818	10	510	10	22	10	818	10	22
10	631	10	756	592	10	25
10	660	10	20
10	431
10	772	10
10	769	25	10
10	512
10	25	10	25
10	21
10	512	10	21	10	21	512
10	411	21	10
10	532	10	311	10
10	531	10	531
10	597	10
10	592
10	519	10	21	10	28	10	21	10
10	25	10	591	571
10	591	10	533	10	22	10	22
10	432	10
10	21	10	21
10	591	10	21
10	564
10	21
10	22	10	766	10
10	533	531	10
10	511	20	21	20	21	10	25	21	10	511	472	10	515	10	20
10	871	830
10	571	10	745	731	379	10	411
10	537	10	21
10	411
10	532	10
10	22	10	21	10	22	10
10	21	27	10	519
10	315
10	557
10	532
10	790
10	22	10
10	565	512	10	512
10	762	10	514
10	512	10	512	10	769	10	393
10	591	10	591
10	29	10	25	10	29
10	431
10	755	10	755	771	10	21
10	512	10
10	28	10	21	10	21	10	538
10	371	10	734	10
10	21
10	20	10
10	553	10	755	28
10	574
10	22	10
10	21	22
10	512	10
10	20	10	769	20	769	20	10	21	10	20	769	20	730
10	912	10
10	635	10	25	10	25	10
10	470
10	518	10	24	10	315
10	760	10	533	10	21	10	21
10	27	511	10
10	838	10
10	21	10
10	29	21	10	21
10	510	512
10	951	10	316
10	27	10	769	10	27	10	21
10	24
10	591
10	731
10	21
10	731	10	411	10
10	512
10	22	451	10	22	10	554	21	10	21	512
10	514
10	20	10	519	10	731	20	10
10	779	771
10	551
10	769
10	28	10	28	10
10	392	10	579	10
10	22	10
10	21
10	591
10	756	592	10	592	10	310	592
10	22	10
10	20	768
10	512	10	512	10	21	512	21	10	512
10	760	578	10
10	750
10	27
10	20	10	20
10	574	10	574	10	574	514	10	22	10	574	575
10	531
10	411	10	411	10
10	315
10	427
10	733
10	816	10	575
10	27
10	28	10	28
10	917
10	22	10	21
10	411
10	512
10	519	10
10	561
10	314	10	559	10	25	10	22	10	25	10	534	10	910	10	592	10	28	10	20	10	25	10	755	10	20	10	20	10	22	10	315	10	531	370	25	10	910	10	20	10	21
10	28	731
10	21	10	21
10	371	564	551	10	371	10	371	10	755	10	310	10	371	10	592	10	531
10	552	554
10	533	10	743	772	771	772	743
10	21
10	510	10	577	10	571	510	10
10	791
10	519	512	10
10	22
10	21	10	21	10	21
10	517	511
10	351
10	531
10	352	10	22	10	21	10	351	10
10	576
10	471	10	532	10	532	10	531	532	22	10	22	10	532
10	21	10	21	10	21	10
10	532	571	21	10	599	21	10
10	971	10	21	10
10	523	10
10	571
10	571
10	391
10	564	10
10	411
10	531	10	531	10	22	10	25	592	10	22
10	523	10	510	996	10	510	592	10	28	10	21
10	519	10	817	899	10	519
10	760
10	411
10	714	451	10	511
10	28	10	571
10	371
10	27
10	356
10	21	10	21
10	755	1852	755	10	21	797
10	731	10	21	23	755	10	21
10	731	21	10	21	10	21	10	769	10	769	10	476
10	28	10
10	523	10
10	532	10
10	24
10	768
10	519
10	21
10	21
10	532	21	10
10	592	1953	10	25	10	871	10
10	392	391
10	351	10
10	411	10	411	417
10	510
10	411
10	398	22
10	515
10	21	10	562	523
10	535	10
10	899	10	351	10	20	21	20	668	775	759	20	10
10	29	10	512	10
10	662	371	515	10
10	535	10	559
10	769	10	769
10	22
10	836	28	10	536	10	471	10	912
10	24	10	562	553
10	21
10	22	10
10	311	10	663	10	22	10
10	768	10	20	28	21
10	21	10	21	10
10	1558	10	371	10	371	10	371	10	951	10
10	371
10	931
10	25	10
10	794	577	10	371	10	28	27	10	27
10	21	10
10	22	10
10	573
10	757
10	22	10	21	22
10	29	551
10	476
10	515	10	20	10	536	10
10	21	10	21	10	21	10	21	10
10	555	553
10	812	773
10	532
10	717	377	10	818	10
10	468
10	28	10	29
10	27
10	23	10	23	758
10	411	10
10	951	10	531	10	531
10	631
10	29
10	23
10	22
10	310	10
10	577	10
10	833
10	22	10
10	510
10	871	10	371	10	25	10	371	10	871	10	371	515
10	411	10
10	577	574
10	22
10	21
10	411	10
10	411
10	470
10	27
10	28
10	517	10
10	571	10	591	752
10	532	754
10	21	10	574	21
10	411	10	22	10	22
10	419	10
10	22	10
10	411	10
10	539
10	750	10	25	10	25	10
10	730
10	1852	10
10	431	10
10	795	716
10	531	10
10	335	10	577
10	795	732
10	411	10	552	516	10	731	10	635	10	20	10	411	10	379	10	25
10	594	10
10	23
10	591	10	591
10	427	10	511
10	573
10	21	10	21
10	28
10	27
10	29	10	29	10
10	311
10	1433
10	21
10	562
10	27
10	537	10	27	10	21	27	21	10	379	10	663
10	25	514	21	10	25	20	591	25	10
10	757	10	29	10	29	22	10	531	10	22	10	29	10	757	20
10	22
10	1433	10	22
10	771
10	535	10	29	10	21	10
10	591
10	353	317
10	371	10	371	10	1771
10	551
10	551
10	25	10	25
10	551	10
10	21	10
10	511	10
10	27	10	21	10	21
10	551	10	416	427	10	416
10	595
10	379	27	21	10
10	21	10	21
10	592
10	431	10	536
10	351	10	351	10	25
10	531	10
10	571	10
10	579	574	21
10	531	10
10	532
10	855
10	29	719
10	510
10	917	10
10	379	10	512	379
10	768	10
10	22	10	519	10	535
10	22
10	20	29
10	20	10
10	763	10	794	27	21	10	21	10
10	22	10	22
10	592	10	573	10	592	10	752	10	533	10	25
10	21	751	10	536	10	830
10	21
10	21	10
10	20	10	519
10	21	10	436	21
10	532
10	758	10	21	771
10	758	10	531	543	531	543
10	28	10
10	311	10
10	571	10
10	21	20	10	20	10	21	20	21	10	21	10
[truncated: 23,153,852 more chars]
